# Supplementary material for: Bi- and trinuclear copper(I) complexes of 1,2,3-triazole-tethered NHC ligands: synthesis, structure, and catalytic properties
Source: Beilstein J Org Chem. 2016 May 3;12:863–73. doi: 10.3762/bjoc.12.85 (PMC4901887; doi:10.3762/bjoc.12.85)
Supplement: File 1 — X-ray crystallographic data in cif format CCDC 1424013–1424017. [file Beilstein_J_Org_Chem-12-863-s001.cif]

 
CCDC number	1424013
 
_audit_creation_method            SHELXL-97 
_chemical_name_systematic 
; 
 ? 
; 
_chemical_name_common             ? 
_chemical_melting_point           ? 
_chemical_formula_moiety          ? 
_chemical_formula_sum 
 'C70 H63 Cu2 F24 N29 O4 P4' 
_chemical_formula_weight          2081.45 
 
loop_ 
 _atom_type_symbol 
 _atom_type_description 
 _atom_type_scat_dispersion_real 
 _atom_type_scat_dispersion_imag 
 _atom_type_scat_source 
 'C'  'C'   0.0033   0.0016 
 'International Tables Vol C Tables 4.2.6.8 and 6.1.1.4' 
 'H'  'H'   0.0000   0.0000 
 'International Tables Vol C Tables 4.2.6.8 and 6.1.1.4' 
 'N'  'N'   0.0061   0.0033 
 'International Tables Vol C Tables 4.2.6.8 and 6.1.1.4' 
 'O'  'O'   0.0106   0.0060 
 'International Tables Vol C Tables 4.2.6.8 and 6.1.1.4' 
 'Cu'  'Cu'   0.3201   1.2651 
 'International Tables Vol C Tables 4.2.6.8 and 6.1.1.4' 
 'F'  'F'   0.0171   0.0103 
 'International Tables Vol C Tables 4.2.6.8 and 6.1.1.4' 
 'P'  'P'   0.1023   0.0942 
 'International Tables Vol C Tables 4.2.6.8 and 6.1.1.4' 
 
_symmetry_cell_setting            Orthorhombic 
_symmetry_space_group_name_H-M    Pnna 
 
loop_ 
 _symmetry_equiv_pos_as_xyz 
 'x, y, z' 
 '-x+1/2, -y, z' 
 '-x+1/2, y+1/2, -z+1/2' 
 'x, -y+1/2, -z+1/2' 
 '-x, -y, -z' 
 'x-1/2, y, -z' 
 'x-1/2, -y-1/2, z-1/2' 
 '-x, y-1/2, z-1/2' 
 
_cell_length_a                    14.0847(15) 
_cell_length_b                    14.5426(16) 
_cell_length_c                    22.599(2) 
_cell_angle_alpha                 90.00 
_cell_angle_beta                  90.00 
_cell_angle_gamma                 90.00 
_cell_volume                      4629.0(9) 
_cell_formula_units_Z             2 
_cell_measurement_temperature     298(2) 
_cell_measurement_reflns_used     ? 
_cell_measurement_theta_min       ? 
_cell_measurement_theta_max       ? 
 
_exptl_crystal_description        block 
_exptl_crystal_colour             yellow 
_exptl_crystal_size_min          0.14
_exptl_crystal_size_mid          0.17
_exptl_crystal_size_max          0.28 
_exptl_crystal_density_meas       ? 
_exptl_crystal_density_diffrn     1.493 
_exptl_crystal_density_method     'not measured' 
_exptl_crystal_F_000              2104 
_exptl_absorpt_coefficient_mu     0.639 
_exptl_absorpt_correction_type    ? 
_exptl_absorpt_correction_T_min   ? 
_exptl_absorpt_correction_T_max   ? 
_exptl_absorpt_process_details    ? 
 
_exptl_special_details 
; 
 ? 
; 
 
_diffrn_ambient_temperature       298(2) 
_diffrn_radiation_wavelength      0.71073 
_diffrn_radiation_type            MoK\a 
_diffrn_radiation_source          'fine-focus sealed tube' 
_diffrn_radiation_monochromator   graphite 
_diffrn_measurement_device_type   ? 
_diffrn_measurement_method        ? 
_diffrn_detector_area_resol_mean  ? 
_diffrn_standards_number          ? 
_diffrn_standards_interval_count  ? 
_diffrn_standards_interval_time   ? 
_diffrn_standards_decay_%         ? 
_diffrn_reflns_number             18121 
_diffrn_reflns_av_R_equivalents   0.0545 
_diffrn_reflns_av_sigmaI/netI     0.0446 
_diffrn_reflns_limit_h_min        -16 
_diffrn_reflns_limit_h_max        16 
_diffrn_reflns_limit_k_min        -17 
_diffrn_reflns_limit_k_max        6 
_diffrn_reflns_limit_l_min        -26 
_diffrn_reflns_limit_l_max        23 
_diffrn_reflns_theta_min          1.67 
_diffrn_reflns_theta_max          25.01 
_reflns_number_total              4088 
_reflns_number_gt                 2413 
_reflns_threshold_expression      >2sigma(I) 
 
_computing_data_collection        ? 
_computing_cell_refinement        ? 
_computing_data_reduction         ? 
_computing_structure_solution     'SHELXS-97 (Sheldrick, 1990)' 
_computing_structure_refinement   'SHELXL-97 (Sheldrick, 1997)' 
_computing_molecular_graphics     ? 
_computing_publication_material   ? 
 
_refine_special_details 
; 
 Refinement of F^2^ against ALL reflections.  The weighted R-factor wR and 
 goodness of fit S are based on F^2^, conventional R-factors R are based 
 on F, with F set to zero for negative F^2^. The threshold expression of 
 F^2^ > 2sigma(F^2^) is used only for calculating R-factors(gt) etc. and is 
 not relevant to the choice of reflections for refinement.  R-factors based 
 on F^2^ are statistically about twice as large as those based on F, and R- 
 factors based on ALL data will be even larger. 
; 
 
_refine_ls_structure_factor_coef  Fsqd  
_refine_ls_matrix_type            full 
_refine_ls_weighting_scheme       calc  
_refine_ls_weighting_details 
 'calc w=1/[\s^2^(Fo^2^)+(0.1553P)^2^+13.2490P] where P=(Fo^2^+2Fc^2^)/3' 
_atom_sites_solution_primary      direct 
_atom_sites_solution_secondary    difmap 
_atom_sites_solution_hydrogens    geom 
_refine_ls_hydrogen_treatment     mixed 
_refine_ls_extinction_method      SHELXL 
_refine_ls_extinction_coef        0.0018(6) 
_refine_ls_extinction_expression 
 'Fc^*^=kFc[1+0.001xFc^2^\l^3^/sin(2\q)]^-1/4^' 
_refine_ls_number_reflns          4088 
_refine_ls_number_parameters      420 
_refine_ls_number_restraints      0 
_refine_ls_R_factor_all           0.1338 
_refine_ls_R_factor_gt            0.0869 
_refine_ls_wR_factor_ref          0.3001 
_refine_ls_wR_factor_gt           0.2496 
_refine_ls_goodness_of_fit_ref    1.063 
_refine_ls_restrained_S_all       1.063 
_refine_ls_shift/su_max           0.001 
_refine_ls_shift/su_mean          0.000 
 
loop_ 
 _atom_site_label 
 _atom_site_type_symbol 
 _atom_site_fract_x 
 _atom_site_fract_y 
 _atom_site_fract_z 
 _atom_site_U_iso_or_equiv 
 _atom_site_adp_type 
 _atom_site_occupancy 
 _atom_site_symmetry_multiplicity 
 _atom_site_calc_flag 
 _atom_site_refinement_flags 
 _atom_site_disorder_assembly 
 _atom_site_disorder_group 
Cu1 Cu 1.0000 0.0000 0.0000 0.0482(5) Uani 1 2 d S . . 
F1 F 0.960(2) 0.197(2) 0.4081(8) 0.173(12) Uani 0.60(5) 1 d P A 1 
F2 F 0.848(3) 0.082(2) 0.3149(13) 0.186(12) Uani 0.60(5) 1 d P A 1 
F3 F 0.8502(15) 0.2281(15) 0.3446(16) 0.173(12) Uani 0.60(5) 1 d P A 1 
F4 F 0.823(2) 0.121(3) 0.4109(13) 0.187(11) Uani 0.60(5) 1 d P A 1 
F5 F 0.958(2) 0.052(2) 0.383(2) 0.210(15) Uani 0.60(5) 1 d P A 1 
F6 F 0.981(3) 0.159(3) 0.315(2) 0.174(13) Uani 0.60(5) 1 d P A 1 
F1' F 0.867(3) 0.213(3) 0.397(2) 0.18(2) Uani 0.40(5) 1 d P A 2 
F2' F 0.941(3) 0.045(3) 0.334(2) 0.19(2) Uani 0.40(5) 1 d P A 2 
F3' F 0.948(6) 0.189(5) 0.317(3) 0.19(2) Uani 0.40(5) 1 d P A 2 
F4' F 0.810(4) 0.124(3) 0.329(2) 0.197(18) Uani 0.40(5) 1 d P A 2 
F5' F 0.858(3) 0.065(4) 0.4117(17) 0.180(16) Uani 0.40(5) 1 d P A 2 
F6' F 0.991(2) 0.132(4) 0.4036(15) 0.179(17) Uani 0.40(5) 1 d P A 2 
N1 N 0.5420(4) 0.1628(3) 0.0265(2) 0.0447(13) Uani 1 1 d . . . 
N2 N 0.4718(4) 0.2222(4) 0.0298(3) 0.0519(14) Uani 1 1 d . . . 
N3 N 0.5096(4) 0.3029(4) 0.0460(3) 0.0543(15) Uani 1 1 d . . . 
N4 N 0.7504(3) 0.1358(4) -0.0188(2) 0.0441(12) Uani 1 1 d . . . 
N5 N 0.8394(4) 0.0782(4) -0.0882(2) 0.0452(13) Uani 1 1 d . . . 
N6 N 1.0297(4) 0.0223(4) 0.0873(2) 0.0472(13) Uani 1 1 d . . . 
N7 N 1.1073(5) -0.0225(5) 0.1763(3) 0.0633(17) Uani 1 1 d . . . 
N8 N 0.663(6) 0.148(6) 0.218(4) 0.20(3) Uani 0.25 1 d P . . 
O1 O 0.8712(3) 0.0414(3) 0.01197(18) 0.0458(11) Uani 1 1 d . . . 
P1 P 0.9011(3) 0.1325(3) 0.36388(19) 0.1247(14) Uani 1 1 d . . . 
C1 C 0.6028(5) 0.2964(5) 0.0522(3) 0.0581(19) Uani 1 1 d . . . 
H1 H 0.6448 0.3430 0.0626 0.070 Uiso 1 1 calc R . . 
C2 C 0.6247(5) 0.2067(5) 0.0399(3) 0.0487(16) Uani 1 1 d . . . 
C3 C 0.7176(5) 0.1597(5) 0.0413(3) 0.0556(18) Uani 1 1 d . . . 
H3A H 0.7640 0.1995 0.0600 0.067 Uiso 1 1 calc R . . 
H3B H 0.7125 0.1041 0.0648 0.067 Uiso 1 1 calc R . . 
C4 C 0.8249(4) 0.0827(4) -0.0283(3) 0.0424(15) Uani 1 1 d . . . 
C5 C 0.7712(5) 0.1341(5) -0.1158(3) 0.0530(17) Uani 1 1 d . . . 
H5 H 0.7649 0.1448 -0.1561 0.064 Uiso 1 1 calc R . . 
C6 C 0.7169(5) 0.1689(5) -0.0727(3) 0.0540(17) Uani 1 1 d . . . 
H6 H 0.6656 0.2083 -0.0778 0.065 Uiso 1 1 calc R . . 
C7 C 1.0949(5) -0.0237(5) 0.1181(3) 0.0473(16) Uani 1 1 d . . . 
C8 C 1.0485(7) 0.0352(7) 0.2057(4) 0.077(2) Uani 1 1 d . . . 
H8 H 1.0525 0.0370 0.2467 0.092 Uiso 1 1 calc R . . 
C9 C 0.9849(6) 0.0897(7) 0.1791(4) 0.079(3) Uani 1 1 d . . . 
H9 H 0.9484 0.1317 0.2003 0.094 Uiso 1 1 calc R . . 
C10 C 0.9762(6) 0.0804(5) 0.1185(3) 0.065(2) Uani 1 1 d . . . 
H10 H 0.9314 0.1160 0.0987 0.078 Uiso 1 1 calc R . . 
C11 C 0.4489(6) 0.3844(6) 0.0514(5) 0.080(3) Uani 1 1 d . B . 
H11A H 0.4182 0.3959 0.0137 0.096 Uiso 1 1 calc R . . 
H11B H 0.4882 0.4373 0.0605 0.096 Uiso 1 1 calc R . . 
C12 C 0.3757(8) 0.3748(7) 0.0974(7) 0.094(3) Uani 1 1 d . . . 
C13 C 0.412(3) 0.348(4) 0.153(3) 0.100(13) Uani 0.57(7) 1 d P B 1 
H13 H 0.4767 0.3372 0.1575 0.121 Uiso 0.57(7) 1 calc PR B 1 
C14 C 0.352(4) 0.337(3) 0.2030(19) 0.112(12) Uani 0.57(7) 1 d P B 1 
H14 H 0.3780 0.3196 0.2393 0.134 Uiso 0.57(7) 1 calc PR B 1 
C15 C 0.254(4) 0.351(4) 0.198(3) 0.111(16) Uani 0.57(7) 1 d P B 1 
H15 H 0.2140 0.3422 0.2301 0.133 Uiso 0.57(7) 1 calc PR B 1 
C16 C 0.218(10) 0.380(10) 0.143(6) 0.11(4) Uani 0.57(7) 1 d P B 1 
H16 H 0.1535 0.3923 0.1395 0.128 Uiso 0.57(7) 1 calc PR B 1 
C17 C 0.277(3) 0.389(3) 0.094(3) 0.098(13) Uani 0.57(7) 1 d P B 1 
H17 H 0.2504 0.4058 0.0580 0.117 Uiso 0.57(7) 1 calc PR B 1 
C13' C 0.289(5) 0.385(4) 0.068(3) 0.101(15) Uani 0.43(7) 1 d P B 2 
H13' H 0.2874 0.3895 0.0265 0.121 Uiso 0.43(7) 1 calc PR B 2 
C14' C 0.205(4) 0.389(3) 0.101(4) 0.103(17) Uani 0.43(7) 1 d P B 2 
H14' H 0.1472 0.3999 0.0828 0.124 Uiso 0.43(7) 1 calc PR B 2 
C15' C 0.211(14) 0.376(14) 0.162(8) 0.11(4) Uani 0.43(7) 1 d P B 2 
H15' H 0.1556 0.3719 0.1842 0.127 Uiso 0.43(7) 1 calc PR B 2 
C16' C 0.299(5) 0.370(4) 0.191(3) 0.11(2) Uani 0.43(7) 1 d P B 2 
H16' H 0.3011 0.3667 0.2318 0.129 Uiso 0.43(7) 1 calc PR B 2 
C17' C 0.383(5) 0.368(5) 0.158(4) 0.102(16) Uani 0.43(7) 1 d P B 2 
H17' H 0.4414 0.3627 0.1761 0.123 Uiso 0.43(7) 1 calc PR B 2 
C18 C 0.704(8) 0.083(8) 0.202(5) 0.19(4) Uani 0.25 1 d P . . 
C19 C 0.7500 0.0000 0.175(3) 0.19(2) Uani 0.50 2 d SP . . 
H19A H 0.8089 -0.0137 0.1942 0.292 Uiso 0.25 1 d PR . . 
H19B H 0.7616 0.0116 0.1335 0.292 Uiso 0.25 1 d PR . . 
H19C H 0.7076 -0.0513 0.1787 0.292 Uiso 0.25 1 d PR . . 
 
loop_ 
 _atom_site_aniso_label 
 _atom_site_aniso_U_11 
 _atom_site_aniso_U_22 
 _atom_site_aniso_U_33 
 _atom_site_aniso_U_23 
 _atom_site_aniso_U_13 
 _atom_site_aniso_U_12 
Cu1 0.0365(7) 0.0653(8) 0.0428(7) -0.0066(5) -0.0018(5) 0.0079(5) 
F1 0.20(3) 0.18(2) 0.137(13) -0.069(13) -0.027(14) 0.018(19) 
F2 0.19(3) 0.19(3) 0.176(17) -0.073(17) -0.019(18) 0.02(2) 
F3 0.184(18) 0.157(17) 0.18(3) -0.002(14) -0.006(16) 0.051(13) 
F4 0.19(2) 0.18(3) 0.19(2) 0.00(2) 0.049(15) 0.03(2) 
F5 0.23(3) 0.17(2) 0.23(4) 0.02(2) -0.04(3) 0.094(19) 
F6 0.19(2) 0.19(4) 0.146(17) -0.04(2) 0.047(15) 0.067(18) 
F1' 0.20(4) 0.16(3) 0.20(4) -0.08(3) 0.01(3) 0.07(3) 
F2' 0.23(4) 0.18(3) 0.16(3) -0.05(2) 0.02(3) 0.07(3) 
F3' 0.23(7) 0.17(4) 0.16(3) -0.01(3) 0.04(4) 0.05(3) 
F4' 0.20(4) 0.19(4) 0.20(4) -0.04(3) -0.05(3) 0.04(3) 
F5' 0.19(4) 0.19(4) 0.16(2) -0.03(3) 0.02(2) 0.03(3) 
F6' 0.17(3) 0.20(5) 0.17(3) -0.06(3) -0.016(18) 0.05(3) 
N1 0.036(3) 0.039(3) 0.059(3) -0.004(3) 0.001(3) 0.003(2) 
N2 0.040(3) 0.041(3) 0.074(4) 0.000(3) 0.003(3) 0.000(2) 
N3 0.049(3) 0.037(3) 0.077(4) -0.005(3) 0.006(3) 0.004(2) 
N4 0.033(3) 0.044(3) 0.055(3) 0.001(2) -0.001(2) 0.002(2) 
N5 0.040(3) 0.044(3) 0.051(3) 0.001(2) 0.004(2) 0.001(2) 
N6 0.044(3) 0.050(3) 0.048(3) -0.008(2) 0.003(3) 0.003(2) 
N7 0.067(4) 0.080(5) 0.043(3) -0.003(3) -0.002(3) 0.007(3) 
N8 0.19(8) 0.21(9) 0.21(7) -0.02(6) 0.02(6) -0.02(6) 
O1 0.032(2) 0.056(3) 0.050(3) 0.002(2) 0.0016(18) 0.002(2) 
P1 0.134(3) 0.142(4) 0.098(3) -0.032(3) -0.004(3) 0.044(3) 
C1 0.047(4) 0.051(4) 0.075(5) -0.010(4) 0.006(4) -0.010(3) 
C2 0.042(4) 0.049(4) 0.054(4) -0.009(3) 0.004(3) 0.002(3) 
C3 0.040(4) 0.067(5) 0.059(4) -0.011(4) -0.002(3) 0.002(3) 
C4 0.038(3) 0.039(3) 0.050(4) 0.002(3) 0.003(3) -0.004(3) 
C5 0.050(4) 0.058(4) 0.051(4) 0.011(3) -0.010(3) 0.006(3) 
C6 0.041(4) 0.056(4) 0.065(5) 0.007(4) -0.002(3) 0.005(3) 
C7 0.042(4) 0.051(4) 0.049(4) 0.002(3) 0.001(3) -0.004(3) 
C8 0.083(6) 0.098(6) 0.050(5) -0.012(4) -0.001(4) 0.009(5) 
C9 0.078(6) 0.101(7) 0.057(5) -0.025(5) -0.009(4) 0.025(5) 
C10 0.061(5) 0.067(5) 0.066(5) -0.011(4) -0.005(4) 0.014(4) 
C11 0.074(6) 0.054(5) 0.113(7) -0.015(5) -0.002(5) 0.018(4) 
C12 0.069(7) 0.068(6) 0.145(11) -0.045(7) 0.030(8) -0.001(5) 
C13 0.08(2) 0.09(3) 0.13(3) -0.06(2) 0.05(2) -0.003(17) 
C14 0.09(2) 0.10(2) 0.15(3) -0.050(19) 0.044(19) -0.001(18) 
C15 0.08(3) 0.10(3) 0.15(4) -0.05(3) 0.04(3) -0.01(2) 
C16 0.09(4) 0.09(3) 0.15(9) -0.05(5) 0.05(6) 0.00(2) 
C17 0.07(2) 0.073(13) 0.15(4) -0.05(2) 0.05(2) 0.007(11) 
C13' 0.08(3) 0.076(18) 0.15(4) -0.05(3) 0.05(3) 0.004(15) 
C14' 0.08(2) 0.082(19) 0.15(5) -0.05(3) 0.04(3) -0.003(16) 
C15' 0.08(5) 0.09(4) 0.14(11) -0.05(6) 0.04(6) 0.00(3) 
C16' 0.08(5) 0.09(3) 0.15(3) -0.05(3) 0.05(4) 0.00(3) 
C17' 0.08(3) 0.09(3) 0.14(4) -0.05(3) 0.05(3) 0.00(2) 
C18 0.17(9) 0.20(11) 0.20(10) -0.02(8) -0.01(7) -0.01(8) 
C19 0.17(6) 0.21(7) 0.20(6) 0.000 0.000 -0.02(5) 
 
_geom_special_details 
; 
 All esds (except the esd in the dihedral angle between two l.s. planes) 
 are estimated using the full covariance matrix.  The cell esds are taken 
 into account individually in the estimation of esds in distances, angles 
 and torsion angles; correlations between esds in cell parameters are only 
 used when they are defined by crystal symmetry.  An approximate (isotropic) 
 treatment of cell esds is used for estimating esds involving l.s. planes. 
; 
 
loop_ 
 _geom_bond_atom_site_label_1 
 _geom_bond_atom_site_label_2 
 _geom_bond_distance 
 _geom_bond_site_symmetry_2 
 _geom_bond_publ_flag 
Cu1 O1 1.931(4) 5_755 ? 
Cu1 O1 1.931(4) . ? 
Cu1 N6 2.042(5) 5_755 ? 
Cu1 N6 2.042(5) . ? 
F1 P1 1.602(19) . ? 
F2 P1 1.53(3) . ? 
F3 P1 1.62(2) . ? 
F4 P1 1.54(3) . ? 
F5 P1 1.49(2) . ? 
F6 P1 1.62(5) . ? 
F1' P1 1.48(2) . ? 
F2' P1 1.54(3) . ? 
F3' P1 1.50(8) . ? 
F4' P1 1.51(4) . ? 
F5' P1 1.58(5) . ? 
F6' P1 1.55(3) . ? 
N1 N2 1.315(7) . ? 
N1 C2 1.362(8) . ? 
N2 N3 1.340(8) . ? 
N3 C1 1.324(9) . ? 
N3 C11 1.467(9) . ? 
N4 C4 1.320(8) . ? 
N4 C6 1.390(9) . ? 
N4 C3 1.477(9) . ? 
N5 C4 1.371(8) . ? 
N5 C7 1.394(8) 5_755 ? 
N5 C5 1.404(8) . ? 
N6 C7 1.332(8) . ? 
N6 C10 1.335(9) . ? 
N7 C7 1.326(9) . ? 
N7 C8 1.353(11) . ? 
N8 C18 1.17(10) . ? 
O1 C4 1.270(7) . ? 
C1 C2 1.368(10) . ? 
C2 C3 1.477(9) . ? 
C5 C6 1.338(10) . ? 
C7 N5 1.394(8) 5_755 ? 
C8 C9 1.339(12) . ? 
C9 C10 1.381(11) . ? 
C11 C12 1.471(14) . ? 
C12 C17' 1.37(10) . ? 
C12 C13' 1.40(8) . ? 
C12 C17 1.41(5) . ? 
C12 C13 1.42(8) . ? 
C13 C14 1.41(6) . ? 
C14 C15 1.40(5) . ? 
C15 C16 1.40(17) . ? 
C16 C17 1.39(10) . ? 
C13' C14' 1.40(6) . ? 
C14' C15' 1.40(18) . ? 
C15' C16' 1.4(2) . ? 
C16' C17' 1.40(6) . ? 
C18 C19 1.50(12) . ? 
C19 C18 1.50(12) 2_655 ? 
 
loop_ 
 _geom_angle_atom_site_label_1 
 _geom_angle_atom_site_label_2 
 _geom_angle_atom_site_label_3 
 _geom_angle 
 _geom_angle_site_symmetry_1 
 _geom_angle_site_symmetry_3 
 _geom_angle_publ_flag 
O1 Cu1 O1 180.0(3) 5_755 . ? 
O1 Cu1 N6 90.5(2) 5_755 5_755 ? 
O1 Cu1 N6 89.5(2) . 5_755 ? 
O1 Cu1 N6 89.5(2) 5_755 . ? 
O1 Cu1 N6 90.5(2) . . ? 
N6 Cu1 N6 180.00(8) 5_755 . ? 
N2 N1 C2 108.8(5) . . ? 
N1 N2 N3 107.0(5) . . ? 
C1 N3 N2 111.1(6) . . ? 
C1 N3 C11 128.8(7) . . ? 
N2 N3 C11 120.0(6) . . ? 
C4 N4 C6 109.3(6) . . ? 
C4 N4 C3 122.4(6) . . ? 
C6 N4 C3 128.1(6) . . ? 
C4 N5 C7 127.3(5) . 5_755 ? 
C4 N5 C5 108.0(5) . . ? 
C7 N5 C5 124.6(6) 5_755 . ? 
C7 N6 C10 115.5(6) . . ? 
C7 N6 Cu1 124.6(4) . . ? 
C10 N6 Cu1 119.7(5) . . ? 
C7 N7 C8 114.5(7) . . ? 
C4 O1 Cu1 121.9(4) . . ? 
F1' P1 F5 131(2) . . ? 
F1' P1 F3' 94(3) . . ? 
F5 P1 F3' 114(2) . . ? 
F1' P1 F4' 93(2) . . ? 
F5 P1 F4' 123(2) . . ? 
F3' P1 F4' 93(4) . . ? 
F1' P1 F2 127(2) . . ? 
F5 P1 F2 95.3(18) . . ? 
F3' P1 F2 88(3) . . ? 
F4' P1 F2 33.9(14) . . ? 
F1' P1 F4 60.4(17) . . ? 
F5 P1 F4 95.5(17) . . ? 
F3' P1 F4 150(2) . . ? 
F4' P1 F4 75(2) . . ? 
F2 P1 F4 95.6(18) . . ? 
F1' P1 F2' 175(3) . . ? 
F5 P1 F2' 44.2(13) . . ? 
F3' P1 F2' 89(2) . . ? 
F4' P1 F2' 91(2) . . ? 
F2 P1 F2' 57.4(17) . . ? 
F4 P1 F2' 118(2) . . ? 
F1' P1 F6' 88.2(19) . . ? 
F5 P1 F6' 52.3(18) . . ? 
F3' P1 F6' 93(4) . . ? 
F4' P1 F6' 174(3) . . ? 
F2 P1 F6' 145(2) . . ? 
F4 P1 F6' 100.5(18) . . ? 
F2' P1 F6' 87(2) . . ? 
F1' P1 F5' 91(2) . . ? 
F5 P1 F5' 61.1(19) . . ? 
F3' P1 F5' 175(2) . . ? 
F4' P1 F5' 89(3) . . ? 
F2 P1 F5' 90.5(19) . . ? 
F4 P1 F5' 35.3(13) . . ? 
F2' P1 F5' 86(2) . . ? 
F6' P1 F5' 85(2) . . ? 
F1' P1 F1 52.1(14) . . ? 
F5 P1 F1 89.8(17) . . ? 
F3' P1 F1 84(3) . . ? 
F4' P1 F1 144(2) . . ? 
F2 P1 F1 171.8(16) . . ? 
F4 P1 F1 90.3(16) . . ? 
F2' P1 F1 124(2) . . ? 
F6' P1 F1 38.3(13) . . ? 
F5' P1 F1 97.6(17) . . ? 
F1' P1 F6 112(3) . . ? 
F5 P1 F6 90.7(19) . . ? 
F3' P1 F6 23(2) . . ? 
F4' P1 F6 105(3) . . ? 
F2 P1 F6 88(2) . . ? 
F4 P1 F6 172.7(19) . . ? 
F2' P1 F6 69(2) . . ? 
F6' P1 F6 80(2) . . ? 
F5' P1 F6 152(2) . . ? 
F1 P1 F6 86(2) . . ? 
F1' P1 F3 46.6(16) . . ? 
F5 P1 F3 173.0(17) . . ? 
F3' P1 F3 62(2) . . ? 
F4' P1 F3 63.4(19) . . ? 
F2 P1 F3 90.3(14) . . ? 
F4 P1 F3 88.2(14) . . ? 
F2' P1 F3 138(2) . . ? 
F6' P1 F3 121(2) . . ? 
F5' P1 F3 123(2) . . ? 
F1 P1 F3 84.2(14) . . ? 
F6 P1 F3 85.3(15) . . ? 
N3 C1 C2 105.6(6) . . ? 
N1 C2 C1 107.5(6) . . ? 
N1 C2 C3 123.1(6) . . ? 
C1 C2 C3 129.5(6) . . ? 
N4 C3 C2 111.6(6) . . ? 
O1 C4 N4 124.6(6) . . ? 
O1 C4 N5 127.5(6) . . ? 
N4 C4 N5 107.8(5) . . ? 
C6 C5 N5 106.7(6) . . ? 
C5 C6 N4 108.2(6) . . ? 
N7 C7 N6 127.1(6) . . ? 
N7 C7 N5 113.7(6) . 5_755 ? 
N6 C7 N5 119.2(6) . 5_755 ? 
C9 C8 N7 123.8(8) . . ? 
C8 C9 C10 116.5(8) . . ? 
N6 C10 C9 122.4(7) . . ? 
N3 C11 C12 113.0(8) . . ? 
C17' C12 C13' 123(3) . . ? 
C17' C12 C17 98(3) . . ? 
C13' C12 C17 26(2) . . ? 
C17' C12 C13 21(2) . . ? 
C13' C12 C13 141(3) . . ? 
C17 C12 C13 116(3) . . ? 
C17' C12 C11 131(3) . . ? 
C13' C12 C11 105(3) . . ? 
C17 C12 C11 130(3) . . ? 
C13 C12 C11 114(2) . . ? 
C14 C13 C12 122(3) . . ? 
C15 C14 C13 120(4) . . ? 
C16 C15 C14 118(6) . . ? 
C17 C16 C15 121(10) . . ? 
C16 C17 C12 122(8) . . ? 
C12 C13' C14' 119(5) . . ? 
C15' C14' C13' 119(9) . . ? 
C16' C15' C14' 121(10) . . ? 
C15' C16' C17' 120(9) . . ? 
C12 C17' C16' 118(6) . . ? 
N8 C18 C19 173(10) . . ? 
C18 C19 C18 132(10) . 2_655 ? 
 
_diffrn_measured_fraction_theta_max    1.000 
_diffrn_reflns_theta_full              25.01 
_diffrn_measured_fraction_theta_full   1.000 
_refine_diff_density_max    0.750 
_refine_diff_density_min   -0.604 
_refine_diff_density_rms    0.111 

CCDC number	1424014
 
data_48
 
_audit_creation_method            SHELXL-97 
_chemical_name_systematic 
; 
 ? 
; 
_chemical_name_common             ? 
_chemical_melting_point           ? 
_chemical_formula_moiety          ? 
_chemical_formula_sum 
 'C42 H34 Cu2 F12 N14 P2' 
_chemical_formula_weight          1161.93 
 
loop_ 
 _atom_type_symbol 
 _atom_type_description 
 _atom_type_scat_dispersion_real 
 _atom_type_scat_dispersion_imag 
 _atom_type_scat_source 
 'C'  'C'   0.0033   0.0016 
 'International Tables Vol C Tables 4.2.6.8 and 6.1.1.4' 
 'H'  'H'   0.0000   0.0000 
 'International Tables Vol C Tables 4.2.6.8 and 6.1.1.4' 
 'N'  'N'   0.0061   0.0033 
 'International Tables Vol C Tables 4.2.6.8 and 6.1.1.4' 
 'O'  'O'   0.0106   0.0060 
 'International Tables Vol C Tables 4.2.6.8 and 6.1.1.4' 
 'F'  'F'   0.0171   0.0103 
 'International Tables Vol C Tables 4.2.6.8 and 6.1.1.4' 
 'P'  'P'   0.1023   0.0942 
 'International Tables Vol C Tables 4.2.6.8 and 6.1.1.4' 
 'Cu'  'Cu'   0.3201   1.2651 
 'International Tables Vol C Tables 4.2.6.8 and 6.1.1.4' 
 
_symmetry_cell_setting           monoclinic 
_symmetry_space_group_name_H-M    C2/c 
 
loop_ 
 _symmetry_equiv_pos_as_xyz 
 'x, y, z' 
 '-x, y, -z+1/2' 
 'x+1/2, y+1/2, z' 
 '-x+1/2, y+1/2, -z+1/2' 
 '-x, -y, -z' 
 'x, -y, z-1/2' 
 '-x+1/2, -y+1/2, -z' 
 'x+1/2, -y+1/2, z-1/2' 
 
_cell_length_a                    34.298(3) 
_cell_length_b                    13.2602(12) 
_cell_length_c                    26.605(4) 
_cell_angle_alpha                 90.00 
_cell_angle_beta                  129.8310(10) 
_cell_angle_gamma                 90.00 
_cell_volume                      9291.9(19) 
_cell_formula_units_Z             8 
_cell_measurement_temperature     296(2) 
_cell_measurement_reflns_used     ? 
_cell_measurement_theta_min       ? 
_cell_measurement_theta_max       ? 
 
_exptl_crystal_description        block 
_exptl_crystal_colour             yellow 
_exptl_crystal_size_max           ? 
_exptl_crystal_size_mid           ? 
_exptl_crystal_size_min           ? 
_exptl_crystal_density_meas       ? 
_exptl_crystal_density_diffrn     1.661 
_exptl_crystal_density_method     'not measured' 
_exptl_crystal_F_000              4720 
_exptl_absorpt_coefficient_mu     1.083 
_exptl_absorpt_correction_type    ? 
_exptl_absorpt_correction_T_min   ? 
_exptl_absorpt_correction_T_max   ? 
_exptl_absorpt_process_details    ? 
 
_exptl_special_details 
; 
 ? 
; 
 
_diffrn_ambient_temperature       296(2) 
_diffrn_radiation_wavelength      0.71073 
_diffrn_radiation_type            MoK\a 
_diffrn_radiation_source          'fine-focus sealed tube' 
_diffrn_radiation_monochromator   graphite 
_diffrn_measurement_device_type   ? 
_diffrn_measurement_method        ? 
_diffrn_detector_area_resol_mean  ? 
_diffrn_standards_number          ? 
_diffrn_standards_interval_count  ? 
_diffrn_standards_interval_time   ? 
_diffrn_standards_decay_%         ? 
_diffrn_reflns_number             44096 
_diffrn_reflns_av_R_equivalents   0.0250 
_diffrn_reflns_av_sigmaI/netI     0.0235 
_diffrn_reflns_limit_h_min        -44 
_diffrn_reflns_limit_h_max        44 
_diffrn_reflns_limit_k_min        -17 
_diffrn_reflns_limit_k_max        16 
_diffrn_reflns_limit_l_min        -34 
_diffrn_reflns_limit_l_max        34 
_diffrn_reflns_theta_min          2.41 
_diffrn_reflns_theta_max          27.55 
_reflns_number_total              10632 
_reflns_number_gt                 7828 
_reflns_threshold_expression      >2sigma(I) 
 
_computing_data_collection        ? 
_computing_cell_refinement        ? 
_computing_data_reduction         ? 
_computing_structure_solution     'SHELXS-97 (Sheldrick, 1990)' 
_computing_structure_refinement   'SHELXL-97 (Sheldrick, 1997)' 
_computing_molecular_graphics     ? 
_computing_publication_material   ? 
 
_refine_special_details 
; 
 Refinement of F^2^ against ALL reflections.  The weighted R-factor wR and 
 goodness of fit S are based on F^2^, conventional R-factors R are based 
 on F, with F set to zero for negative F^2^. The threshold expression of 
 F^2^ > 2sigma(F^2^) is used only for calculating R-factors(gt) etc. and is 
 not relevant to the choice of reflections for refinement.  R-factors based 
 on F^2^ are statistically about twice as large as those based on F, and R- 
 factors based on ALL data will be even larger. 
; 
 
_refine_ls_structure_factor_coef  Fsqd  
_refine_ls_matrix_type            full 
_refine_ls_weighting_scheme       calc  
_refine_ls_weighting_details 
 'calc w=1/[\s^2^(Fo^2^)+(0.1079P)^2^+17.6341P] where P=(Fo^2^+2Fc^2^)/3' 
_atom_sites_solution_primary      direct 
_atom_sites_solution_secondary    difmap 
_atom_sites_solution_hydrogens    geom 
_refine_ls_hydrogen_treatment     mixed 
_refine_ls_extinction_method      none 
_refine_ls_extinction_coef        ? 
_refine_ls_number_reflns          10632 
_refine_ls_number_parameters      649 
_refine_ls_number_restraints      1 
_refine_ls_R_factor_all           0.0779 
_refine_ls_R_factor_gt            0.0562 
_refine_ls_wR_factor_ref          0.1858 
_refine_ls_wR_factor_gt           0.1652 
_refine_ls_goodness_of_fit_ref    1.018 
_refine_ls_restrained_S_all       1.019 
_refine_ls_shift/su_max           0.006 
_refine_ls_shift/su_mean          0.000 
 
loop_ 
 _atom_site_label 
 _atom_site_type_symbol 
 _atom_site_fract_x 
 _atom_site_fract_y 
 _atom_site_fract_z 
 _atom_site_U_iso_or_equiv 
 _atom_site_adp_type 
 _atom_site_occupancy 
 _atom_site_symmetry_multiplicity 
 _atom_site_calc_flag 
 _atom_site_refinement_flags 
 _atom_site_disorder_assembly 
 _atom_site_disorder_group 
Cu2 Cu 0.060523(16) 0.19867(3) 0.29805(2) 0.04730(14) Uani 1 1 d . . . 
Cu1 Cu 0.149608(16) 0.21567(4) 0.315745(19) 0.05029(15) Uani 1 1 d . . . 
N1 N 0.06851(10) 0.3459(2) 0.35400(14) 0.0484(7) Uani 1 1 d . . . 
C1 C 0.07815(14) 0.3665(4) 0.41004(19) 0.0597(10) Uani 1 1 d . . . 
H1A H 0.0808 0.3137 0.4351 0.072 Uiso 1 1 calc R . . 
P1 P 0.06456(4) 0.16498(10) 0.54003(5) 0.0622(3) Uani 1 1 d . . . 
F1 F 0.0675(2) 0.0586(3) 0.5680(2) 0.1550(18) Uani 1 1 d . . . 
N2 N 0.06957(13) 0.5215(3) 0.33590(18) 0.0635(9) Uani 1 1 d . . . 
C2 C 0.08436(17) 0.4651(4) 0.4319(2) 0.0763(13) Uani 1 1 d . . . 
H2B H 0.0916 0.4799 0.4714 0.092 Uiso 1 1 calc R . . 
F2 F 0.0635(3) 0.1352(6) 0.4838(3) 0.206(3) Uani 1 1 d . . . 
P2 P 0.18154(5) 0.26187(9) 0.03314(6) 0.0722(3) Uani 1 1 d . . . 
N3 N 0.05640(10) 0.4012(2) 0.26225(14) 0.0420(6) Uani 1 1 d . . . 
C3 C 0.07913(19) 0.5394(4) 0.3920(3) 0.0819(14) Uani 1 1 d . . . 
H3A H 0.0825 0.6061 0.4050 0.098 Uiso 1 1 calc R . . 
F3 F 0.12112(17) 0.1694(6) 0.5895(3) 0.214(3) Uani 1 1 d . . . 
C4 C 0.06523(11) 0.4246(3) 0.32042(17) 0.0464(8) Uani 1 1 d . . . 
F4 F 0.0636(3) 0.2069(4) 0.5944(3) 0.169(2) Uani 1 1 d . . . 
N4 N 0.04806(10) 0.3075(2) 0.18941(14) 0.0440(6) Uani 1 1 d . . . 
C5 C 0.05397(11) 0.3026(2) 0.24411(16) 0.0398(7) Uani 1 1 d . . . 
N5 N 0.15430(12) 0.1260(3) 0.17832(14) 0.0580(8) Uani 1 1 d . . . 
F5 F 0.00805(16) 0.1487(7) 0.4900(3) 0.249(4) Uani 1 1 d . . . 
C6 C 0.05207(13) 0.4676(3) 0.21720(19) 0.0501(8) Uani 1 1 d . . . 
N6 N 0.17426(12) 0.1450(3) 0.23988(14) 0.0618(9) Uani 1 1 d . . . 
F6 F 0.0583(3) 0.2719(3) 0.5141(3) 0.190(3) Uani 1 1 d . . . 
N7 N 0.13696(11) 0.1832(3) 0.23628(13) 0.0502(7) Uani 1 1 d . . . 
C7 C 0.05235(17) 0.5730(3) 0.2132(3) 0.0688(11) Uani 1 1 d . . . 
H7A H 0.0557 0.6148 0.2438 0.083 Uiso 1 1 calc R . . 
F7 F 0.18474(13) 0.1422(2) 0.03687(16) 0.1055(11) Uani 1 1 d . . . 
N8 N 0.17382(11) 0.3843(2) 0.34570(14) 0.0491(7) Uani 1 1 d . . . 
C8 C 0.0475(2) 0.6106(4) 0.1616(3) 0.0883(16) Uani 1 1 d . . . 
H8A H 0.0482 0.6802 0.1578 0.106 Uiso 1 1 calc R . . 
F8 F 0.22715(17) 0.2639(3) 0.10658(18) 0.1424(18) Uani 1 1 d . . . 
N9 N 0.20591(13) 0.4786(3) 0.44133(16) 0.0585(8) Uani 1 1 d . . . 
C9 C 0.0415(2) 0.5499(4) 0.1145(3) 0.0860(16) Uani 1 1 d . . . 
H9B H 0.0376 0.5797 0.0798 0.103 Uiso 1 1 calc R . . 
F9 F 0.2224(4) 0.2671(6) 0.0242(5) 0.245(4) Uani 1 1 d . . . 
N10 N 0.18603(9) 0.3089(2) 0.43333(12) 0.0401(6) Uani 1 1 d . . . 
C10 C 0.04118(17) 0.4455(4) 0.1182(2) 0.0689(11) Uani 1 1 d . . . 
H10A H 0.0375 0.4038 0.0873 0.083 Uiso 1 1 calc R . . 
F10 F 0.17687(16) 0.3790(2) 0.03035(19) 0.1339(16) Uani 1 1 d . . . 
N11 N 0.17084(10) 0.1529(2) 0.44004(13) 0.0430(6) Uani 1 1 d . . . 
C11 C 0.04681(13) 0.4076(3) 0.17130(18) 0.0505(8) Uani 1 1 d . . . 
F11 F 0.1395(3) 0.2571(4) -0.0410(2) 0.223(4) Uani 1 1 d . . . 
N12 N 0.03202(11) -0.0222(2) 0.37000(14) 0.0471(6) Uani 1 1 d . . . 
C12 C 0.04449(14) 0.2191(3) 0.15453(18) 0.0525(9) Uani 1 1 d . . . 
H12A H 0.0206 0.2328 0.1079 0.063 Uiso 1 1 calc R . . 
H12B H 0.0312 0.1635 0.1632 0.063 Uiso 1 1 calc R . . 
F12 F 0.1428(3) 0.2538(4) 0.0407(6) 0.260(5) Uani 1 1 d . . . 
N13 N 0.01920(11) 0.0521(2) 0.32814(14) 0.0463(6) Uani 1 1 d . . . 
C13 C 0.09397(13) 0.1883(3) 0.17288(16) 0.0453(7) Uani 1 1 d . . . 
N14 N 0.06228(10) 0.0847(2) 0.34343(13) 0.0420(6) Uani 1 1 d . . . 
C14 C 0.10562(15) 0.1524(3) 0.13596(17) 0.0544(9) Uani 1 1 d . . . 
H14A H 0.0840 0.1474 0.0906 0.065 Uiso 1 1 calc R . . 
C15 C 0.18516(19) 0.0782(5) 0.1635(2) 0.0910(18) Uani 1 1 d . . . 
H15A H 0.1881 0.1246 0.1379 0.109 Uiso 1 1 calc R . . 
H15B H 0.1679 0.0182 0.1373 0.109 Uiso 1 1 calc R . . 
C16 C 0.23668(16) 0.0503(3) 0.2237(2) 0.0590(10) Uani 1 1 d D . . 
C17 C 0.2755(2) 0.1157(4) 0.2540(3) 0.0819(14) Uani 1 1 d . . . 
H17A H 0.2702 0.1798 0.2364 0.098 Uiso 1 1 calc R . . 
C18 C 0.3230(3) 0.0901(9) 0.3105(5) 0.138(4) Uani 1 1 d . . . 
H18A H 0.3501 0.1351 0.3318 0.165 Uiso 1 1 calc R . . 
C19 C 0.3283(4) -0.0078(14) 0.3341(5) 0.182(8) Uani 1 1 d . . . 
H19A H 0.3595 -0.0276 0.3728 0.219 Uiso 1 1 calc R . . 
C20 C 0.2909(5) -0.0719(10) 0.3037(6) 0.176(6) Uani 1 1 d . . . 
H20A H 0.2962 -0.1368 0.3201 0.211 Uiso 1 1 calc R . . 
C21 C 0.2450(3) -0.0454(4) 0.2492(4) 0.107(2) Uani 1 1 d D . . 
H21A H 0.2185 -0.0917 0.2282 0.128 Uiso 1 1 calc R . . 
C22 C 0.17734(14) 0.4673(3) 0.3197(2) 0.0596(10) Uani 1 1 d . . . 
H22A H 0.1686 0.4630 0.2787 0.072 Uiso 1 1 calc R . . 
C23 C 0.19345(18) 0.5580(4) 0.3519(2) 0.0711(12) Uani 1 1 d . . . 
H23A H 0.1947 0.6156 0.3329 0.085 Uiso 1 1 calc R . . 
C24 C 0.20769(19) 0.5604(4) 0.4133(3) 0.0752(13) Uani 1 1 d . . . 
H24A H 0.2190 0.6210 0.4362 0.090 Uiso 1 1 calc R . . 
C25 C 0.18921(11) 0.3962(3) 0.40575(16) 0.0436(7) Uani 1 1 d . . . 
C26 C 0.16917(11) 0.2189(3) 0.40053(15) 0.0400(7) Uani 1 1 d . . . 
C27 C 0.19846(11) 0.2994(3) 0.49515(15) 0.0441(8) Uani 1 1 d . . . 
C28 C 0.21610(13) 0.3672(4) 0.54573(17) 0.0577(10) Uani 1 1 d . . . 
H28A H 0.2218 0.4348 0.5430 0.069 Uiso 1 1 calc R . . 
C29 C 0.22449(16) 0.3283(5) 0.59987(19) 0.0727(13) Uani 1 1 d . . . 
H29A H 0.2368 0.3709 0.6350 0.087 Uiso 1 1 calc R . . 
C30 C 0.21543(17) 0.2293(5) 0.6041(2) 0.0787(15) Uani 1 1 d . . . 
H30A H 0.2218 0.2071 0.6419 0.094 Uiso 1 1 calc R . . 
C31 C 0.19683(14) 0.1601(4) 0.55308(18) 0.0630(11) Uani 1 1 d . . . 
H31A H 0.1904 0.0930 0.5557 0.076 Uiso 1 1 calc R . . 
C32 C 0.18878(11) 0.1987(3) 0.49897(15) 0.0458(8) Uani 1 1 d . . . 
C33 C 0.15516(13) 0.0478(3) 0.42248(18) 0.0508(8) Uani 1 1 d . . . 
H33A H 0.1777 0.0060 0.4610 0.061 Uiso 1 1 calc R . . 
H33B H 0.1583 0.0271 0.3902 0.061 Uiso 1 1 calc R . . 
C34 C 0.10188(13) 0.0312(2) 0.39545(16) 0.0439(7) Uani 1 1 d . . . 
C35 C 0.08223(14) -0.0365(3) 0.41196(18) 0.0512(8) Uani 1 1 d . . . 
H35A H 0.1001 -0.0834 0.4457 0.061 Uiso 1 1 calc R . . 
C36 C -0.00739(16) -0.0716(3) 0.36798(19) 0.0592(10) Uani 1 1 d . . . 
H36A H -0.0179 -0.0261 0.3860 0.071 Uiso 1 1 calc R . . 
H36B H 0.0069 -0.1313 0.3953 0.071 Uiso 1 1 calc R . . 
C37 C -0.05352(16) -0.1014(3) 0.29931(19) 0.0551(9) Uani 1 1 d . . . 
C38 C -0.10084(18) -0.0764(4) 0.2767(2) 0.0709(11) Uani 1 1 d . . . 
H38A H -0.1047 -0.0389 0.3028 0.085 Uiso 1 1 calc R . . 
C39 C -0.1435(2) -0.1070(5) 0.2145(3) 0.0926(16) Uani 1 1 d . . . 
H39A H -0.1757 -0.0897 0.1993 0.111 Uiso 1 1 calc R . . 
C40 C -0.1385(3) -0.1617(4) 0.1760(3) 0.0909(18) Uani 1 1 d . . . 
H40A H -0.1672 -0.1824 0.1347 0.109 Uiso 1 1 calc R . . 
C41 C -0.0913(3) -0.1863(4) 0.1979(3) 0.0876(16) Uani 1 1 d . . . 
H41A H -0.0876 -0.2225 0.1713 0.105 Uiso 1 1 calc R . . 
C42 C -0.0493(2) -0.1570(4) 0.2597(3) 0.0784(13) Uani 1 1 d . . . 
H42A H -0.0172 -0.1756 0.2749 0.094 Uiso 1 1 calc R . . 
 
loop_ 
 _atom_site_aniso_label 
 _atom_site_aniso_U_11 
 _atom_site_aniso_U_22 
 _atom_site_aniso_U_33 
 _atom_site_aniso_U_23 
 _atom_site_aniso_U_13 
 _atom_site_aniso_U_12 
Cu2 0.0470(3) 0.0444(2) 0.0499(3) 0.00968(18) 0.0308(2) 0.00106(17) 
Cu1 0.0464(2) 0.0729(3) 0.0326(2) -0.01250(19) 0.0257(2) -0.0052(2) 
N1 0.0395(14) 0.0580(18) 0.0472(15) -0.0021(14) 0.0275(13) 0.0009(13) 
C1 0.0410(18) 0.084(3) 0.048(2) -0.0058(19) 0.0259(17) 0.0004(18) 
P1 0.0569(6) 0.0775(7) 0.0453(5) 0.0029(5) 0.0296(5) -0.0036(5) 
F1 0.199(5) 0.087(3) 0.133(4) 0.020(2) 0.085(3) 0.004(3) 
N2 0.0573(19) 0.0524(19) 0.068(2) -0.0169(16) 0.0340(17) -0.0122(15) 
C2 0.056(2) 0.104(4) 0.058(2) -0.028(3) 0.031(2) -0.012(2) 
F2 0.282(7) 0.248(7) 0.132(4) -0.017(4) 0.152(5) 0.060(6) 
P2 0.0804(8) 0.0542(6) 0.0531(6) 0.0036(5) 0.0294(6) 0.0075(5) 
N3 0.0338(13) 0.0394(14) 0.0485(15) 0.0016(12) 0.0244(12) -0.0016(10) 
C3 0.073(3) 0.077(3) 0.082(3) -0.034(3) 0.044(3) -0.018(2) 
F3 0.071(3) 0.365(9) 0.142(4) 0.063(5) 0.039(3) -0.023(4) 
C4 0.0273(14) 0.0503(19) 0.0491(18) -0.0058(15) 0.0188(14) -0.0044(13) 
F4 0.300(7) 0.133(4) 0.152(4) 0.010(3) 0.181(5) 0.031(4) 
N4 0.0372(14) 0.0461(15) 0.0425(14) 0.0048(12) 0.0227(12) -0.0013(11) 
C5 0.0284(14) 0.0418(16) 0.0408(16) 0.0009(13) 0.0183(13) -0.0011(12) 
N5 0.0566(18) 0.085(2) 0.0368(15) -0.0110(15) 0.0320(15) -0.0016(16) 
F5 0.065(2) 0.382(10) 0.157(5) 0.123(6) 0.005(3) -0.029(4) 
C6 0.0376(17) 0.0484(19) 0.060(2) 0.0110(16) 0.0291(16) 0.0000(14) 
N6 0.0518(17) 0.098(3) 0.0359(15) -0.0121(16) 0.0283(14) 0.0037(17) 
F6 0.348(9) 0.095(3) 0.166(5) 0.024(3) 0.182(6) -0.013(4) 
N7 0.0434(15) 0.073(2) 0.0339(13) -0.0099(13) 0.0245(13) -0.0033(14) 
C7 0.068(3) 0.048(2) 0.092(3) 0.008(2) 0.052(3) -0.0021(18) 
F7 0.112(2) 0.0598(17) 0.088(2) -0.0020(15) 0.0377(19) 0.0125(16) 
N8 0.0407(15) 0.0652(19) 0.0410(14) -0.0083(13) 0.0259(13) -0.0101(13) 
C8 0.101(4) 0.054(3) 0.116(4) 0.028(3) 0.072(4) 0.004(3) 
F8 0.134(3) 0.097(3) 0.082(2) 0.007(2) 0.017(2) -0.010(2) 
N9 0.0590(19) 0.062(2) 0.0557(18) -0.0165(16) 0.0372(16) -0.0100(15) 
C9 0.090(4) 0.079(3) 0.101(4) 0.039(3) 0.067(3) 0.007(3) 
F9 0.367(11) 0.207(6) 0.368(11) 0.117(7) 0.331(10) 0.096(7) 
N10 0.0295(12) 0.0565(16) 0.0306(12) -0.0092(11) 0.0176(11) -0.0025(11) 
C10 0.065(3) 0.082(3) 0.064(2) 0.020(2) 0.043(2) 0.003(2) 
F10 0.144(3) 0.0574(18) 0.110(3) 0.0074(18) 0.040(2) 0.0092(19) 
N11 0.0318(13) 0.0585(17) 0.0345(13) -0.0018(12) 0.0194(11) 0.0024(12) 
C11 0.0390(17) 0.052(2) 0.053(2) 0.0140(16) 0.0263(16) 0.0003(14) 
F11 0.300(8) 0.103(3) 0.067(2) 0.002(2) 0.025(3) 0.037(4) 
N12 0.0547(17) 0.0406(15) 0.0478(15) 0.0026(12) 0.0337(14) -0.0050(12) 
C12 0.0431(18) 0.062(2) 0.0400(17) -0.0078(15) 0.0208(15) -0.0094(16) 
F12 0.246(7) 0.126(4) 0.561(16) 0.051(7) 0.330(10) 0.046(4) 
N13 0.0438(15) 0.0449(15) 0.0485(15) 0.0064(12) 0.0288(13) -0.0022(12) 
C13 0.0489(18) 0.0509(19) 0.0342(15) -0.0052(13) 0.0258(15) -0.0070(14) 
N14 0.0419(14) 0.0384(14) 0.0459(14) 0.0041(11) 0.0282(13) 0.0004(11) 
C14 0.058(2) 0.067(2) 0.0323(16) -0.0090(16) 0.0264(16) -0.0082(18) 
C15 0.080(3) 0.151(5) 0.058(3) -0.022(3) 0.052(3) 0.008(3) 
C16 0.070(2) 0.070(3) 0.057(2) -0.0083(19) 0.051(2) 0.002(2) 
C17 0.084(3) 0.086(3) 0.101(4) -0.025(3) 0.071(3) -0.012(3) 
C18 0.078(5) 0.218(10) 0.122(6) -0.080(7) 0.067(5) -0.024(5) 
C19 0.121(7) 0.35(2) 0.081(5) 0.043(9) 0.065(5) 0.117(11) 
C20 0.222(12) 0.195(12) 0.190(11) 0.125(10) 0.169(11) 0.123(11) 
C21 0.150(6) 0.081(4) 0.151(7) 0.009(4) 0.125(6) 0.007(4) 
C22 0.049(2) 0.078(3) 0.052(2) 0.0008(19) 0.0320(18) -0.0091(18) 
C23 0.074(3) 0.067(3) 0.080(3) -0.005(2) 0.053(3) -0.014(2) 
C24 0.078(3) 0.060(3) 0.088(3) -0.020(2) 0.054(3) -0.017(2) 
C25 0.0296(14) 0.059(2) 0.0397(16) -0.0085(15) 0.0210(13) -0.0035(13) 
C26 0.0274(14) 0.0564(19) 0.0317(14) -0.0070(13) 0.0169(12) 0.0004(12) 
C27 0.0265(14) 0.071(2) 0.0276(14) -0.0078(14) 0.0139(12) 0.0025(14) 
C28 0.0390(18) 0.089(3) 0.0389(17) -0.0179(18) 0.0221(15) -0.0013(18) 
C29 0.051(2) 0.124(4) 0.0369(19) -0.019(2) 0.0252(18) -0.004(2) 
C30 0.059(3) 0.141(5) 0.0354(19) 0.007(2) 0.0302(19) 0.010(3) 
C31 0.048(2) 0.098(3) 0.0432(19) 0.011(2) 0.0290(17) 0.006(2) 
C32 0.0270(14) 0.075(2) 0.0302(15) -0.0007(15) 0.0159(12) 0.0044(14) 
C33 0.0449(18) 0.053(2) 0.0497(19) 0.0040(16) 0.0281(16) 0.0085(15) 
C34 0.0483(18) 0.0399(16) 0.0413(16) 0.0024(13) 0.0277(15) 0.0051(14) 
C35 0.059(2) 0.0424(18) 0.0470(18) 0.0081(15) 0.0318(17) 0.0051(15) 
C36 0.066(2) 0.063(2) 0.057(2) 0.0000(18) 0.044(2) -0.0159(19) 
C37 0.073(3) 0.0437(19) 0.056(2) -0.0025(16) 0.045(2) -0.0162(17) 
C38 0.072(3) 0.070(3) 0.073(3) -0.003(2) 0.047(2) -0.004(2) 
C39 0.073(3) 0.101(4) 0.079(3) 0.002(3) 0.037(3) -0.012(3) 
C40 0.105(4) 0.079(3) 0.057(3) -0.001(3) 0.037(3) -0.035(3) 
C41 0.121(5) 0.083(3) 0.071(3) -0.022(3) 0.067(3) -0.031(3) 
C42 0.090(3) 0.083(3) 0.079(3) -0.015(3) 0.061(3) -0.016(3) 
 
_geom_special_details 
; 
 All esds (except the esd in the dihedral angle between two l.s. planes) 
 are estimated using the full covariance matrix.  The cell esds are taken 
 into account individually in the estimation of esds in distances, angles 
 and torsion angles; correlations between esds in cell parameters are only 
 used when they are defined by crystal symmetry.  An approximate (isotropic) 
 treatment of cell esds is used for estimating esds involving l.s. planes. 
; 
 
loop_ 
 _geom_bond_atom_site_label_1 
 _geom_bond_atom_site_label_2 
 _geom_bond_distance 
 _geom_bond_site_symmetry_2 
 _geom_bond_publ_flag 
Cu2 C5 1.896(3) . ? 
Cu2 N14 1.911(3) . ? 
Cu2 N1 2.362(3) . ? 
Cu2 Cu1 2.7867(7) . ? 
Cu1 C26 1.898(3) . ? 
Cu1 N7 1.915(3) . ? 
Cu1 N8 2.340(3) . ? 
N1 C4 1.331(5) . ? 
N1 C1 1.332(5) . ? 
C1 C2 1.392(7) . ? 
P1 F3 1.493(4) . ? 
P1 F5 1.507(4) . ? 
P1 F2 1.526(4) . ? 
P1 F6 1.531(4) . ? 
P1 F1 1.566(4) . ? 
P1 F4 1.570(4) . ? 
N2 C4 1.328(5) . ? 
N2 C3 1.329(6) . ? 
C2 C3 1.373(8) . ? 
P2 F12 1.468(6) . ? 
P2 F11 1.527(4) . ? 
P2 F8 1.533(4) . ? 
P2 F10 1.558(3) . ? 
P2 F9 1.567(6) . ? 
P2 F7 1.590(3) . ? 
N3 C5 1.377(4) . ? 
N3 C4 1.408(5) . ? 
N3 C6 1.416(4) . ? 
N4 C5 1.336(4) . ? 
N4 C11 1.402(4) . ? 
N4 C12 1.451(5) . ? 
N5 C14 1.331(5) . ? 
N5 N6 1.334(4) . ? 
N5 C15 1.487(5) . ? 
C6 C11 1.369(6) . ? 
C6 C7 1.403(5) . ? 
N6 N7 1.321(4) . ? 
N7 C13 1.356(4) . ? 
C7 C8 1.366(7) . ? 
N8 C25 1.333(4) . ? 
N8 C22 1.346(5) . ? 
C8 C9 1.391(8) . ? 
N9 C25 1.313(5) . ? 
N9 C24 1.340(6) . ? 
C9 C10 1.388(7) . ? 
N10 C26 1.370(4) . ? 
N10 C25 1.411(5) . ? 
N10 C27 1.416(4) . ? 
C10 C11 1.393(5) . ? 
N11 C26 1.340(4) . ? 
N11 C32 1.403(4) . ? 
N11 C33 1.459(5) . ? 
N12 N13 1.333(4) . ? 
N12 C35 1.336(5) . ? 
N12 C36 1.472(5) . ? 
C12 C13 1.492(5) . ? 
N13 N14 1.328(4) . ? 
C13 C14 1.361(5) . ? 
N14 C34 1.362(4) . ? 
C15 C16 1.483(6) . ? 
C16 C17 1.341(6) . ? 
C16 C21 1.380(6) . ? 
C17 C18 1.376(10) . ? 
C18 C19 1.403(16) . ? 
C19 C20 1.300(18) . ? 
C20 C21 1.334(12) . ? 
C22 C23 1.372(6) . ? 
C23 C24 1.373(7) . ? 
C27 C32 1.394(5) . ? 
C27 C28 1.394(5) . ? 
C28 C29 1.376(6) . ? 
C29 C30 1.369(8) . ? 
C30 C31 1.407(7) . ? 
C31 C32 1.379(5) . ? 
C33 C34 1.491(5) . ? 
C34 C35 1.353(5) . ? 
C36 C37 1.515(5) . ? 
C37 C38 1.362(6) . ? 
C37 C42 1.368(6) . ? 
C38 C39 1.394(7) . ? 
C39 C40 1.353(9) . ? 
C40 C41 1.363(9) . ? 
C41 C42 1.377(7) . ? 
 
loop_ 
 _geom_angle_atom_site_label_1 
 _geom_angle_atom_site_label_2 
 _geom_angle_atom_site_label_3 
 _geom_angle 
 _geom_angle_site_symmetry_1 
 _geom_angle_site_symmetry_3 
 _geom_angle_publ_flag 
C5 Cu2 N14 173.37(13) . . ? 
C5 Cu2 N1 77.64(13) . . ? 
N14 Cu2 N1 108.15(12) . . ? 
C5 Cu2 Cu1 69.80(9) . . ? 
N14 Cu2 Cu1 111.70(8) . . ? 
N1 Cu2 Cu1 98.90(7) . . ? 
C26 Cu1 N7 167.08(15) . . ? 
C26 Cu1 N8 78.22(13) . . ? 
N7 Cu1 N8 111.77(13) . . ? 
C26 Cu1 Cu2 73.57(9) . . ? 
N7 Cu1 Cu2 110.29(9) . . ? 
N8 Cu1 Cu2 104.26(7) . . ? 
C4 N1 C1 116.4(3) . . ? 
C4 N1 Cu2 107.4(2) . . ? 
C1 N1 Cu2 136.0(3) . . ? 
N1 C1 C2 121.5(4) . . ? 
F3 P1 F5 174.0(5) . . ? 
F3 P1 F2 94.3(4) . . ? 
F5 P1 F2 83.6(4) . . ? 
F3 P1 F6 95.1(4) . . ? 
F5 P1 F6 90.2(4) . . ? 
F2 P1 F6 83.7(4) . . ? 
F3 P1 F1 88.0(3) . . ? 
F5 P1 F1 87.0(3) . . ? 
F2 P1 F1 100.7(4) . . ? 
F6 P1 F1 174.5(4) . . ? 
F3 P1 F4 87.5(4) . . ? 
F5 P1 F4 95.2(4) . . ? 
F2 P1 F4 173.9(3) . . ? 
F6 P1 F4 90.4(3) . . ? 
F1 P1 F4 85.1(3) . . ? 
C4 N2 C3 114.8(4) . . ? 
C3 C2 C1 116.2(4) . . ? 
F12 P2 F11 89.2(5) . . ? 
F12 P2 F8 95.8(5) . . ? 
F11 P2 F8 174.7(5) . . ? 
F12 P2 F10 90.2(3) . . ? 
F11 P2 F10 89.8(2) . . ? 
F8 P2 F10 91.9(2) . . ? 
F12 P2 F9 178.2(5) . . ? 
F11 P2 F9 90.1(5) . . ? 
F8 P2 F9 84.9(5) . . ? 
F10 P2 F9 91.3(3) . . ? 
F12 P2 F7 87.2(3) . . ? 
F11 P2 F7 90.5(2) . . ? 
F8 P2 F7 88.0(2) . . ? 
F10 P2 F7 177.4(3) . . ? 
F9 P2 F7 91.2(3) . . ? 
C5 N3 C4 121.1(3) . . ? 
C5 N3 C6 110.1(3) . . ? 
C4 N3 C6 128.7(3) . . ? 
N2 C3 C2 123.8(5) . . ? 
N2 C4 N1 127.3(4) . . ? 
N2 C4 N3 117.2(3) . . ? 
N1 C4 N3 115.5(3) . . ? 
C5 N4 C11 111.7(3) . . ? 
C5 N4 C12 123.3(3) . . ? 
C11 N4 C12 125.0(3) . . ? 
N4 C5 N3 105.5(3) . . ? 
N4 C5 Cu2 136.2(3) . . ? 
N3 C5 Cu2 118.2(2) . . ? 
C14 N5 N6 111.6(3) . . ? 
C14 N5 C15 127.4(3) . . ? 
N6 N5 C15 120.9(3) . . ? 
C11 C6 C7 121.0(4) . . ? 
C11 C6 N3 106.0(3) . . ? 
C7 C6 N3 132.9(4) . . ? 
N7 N6 N5 105.8(3) . . ? 
N6 N7 C13 109.9(3) . . ? 
N6 N7 Cu1 118.8(2) . . ? 
C13 N7 Cu1 131.2(2) . . ? 
C8 C7 C6 115.9(5) . . ? 
C25 N8 C22 115.0(3) . . ? 
C25 N8 Cu1 107.7(2) . . ? 
C22 N8 Cu1 137.3(3) . . ? 
C7 C8 C9 123.2(4) . . ? 
C25 N9 C24 115.3(4) . . ? 
C10 C9 C8 121.1(5) . . ? 
C26 N10 C25 121.7(3) . . ? 
C26 N10 C27 110.6(3) . . ? 
C25 N10 C27 127.7(3) . . ? 
C9 C10 C11 115.5(5) . . ? 
C26 N11 C32 111.2(3) . . ? 
C26 N11 C33 123.4(3) . . ? 
C32 N11 C33 125.4(3) . . ? 
C6 C11 C10 123.3(4) . . ? 
C6 C11 N4 106.6(3) . . ? 
C10 C11 N4 130.1(4) . . ? 
N13 N12 C35 111.2(3) . . ? 
N13 N12 C36 119.7(3) . . ? 
C35 N12 C36 129.0(3) . . ? 
N4 C12 C13 113.6(3) . . ? 
N14 N13 N12 106.1(3) . . ? 
N7 C13 C14 107.0(3) . . ? 
N7 C13 C12 121.6(3) . . ? 
C14 C13 C12 131.1(3) . . ? 
N13 N14 C34 109.3(3) . . ? 
N13 N14 Cu2 119.0(2) . . ? 
C34 N14 Cu2 131.4(2) . . ? 
N5 C14 C13 105.7(3) . . ? 
N5 C15 C16 112.2(3) . . ? 
C17 C16 C21 119.1(5) . . ? 
C17 C16 C15 121.7(5) . . ? 
C21 C16 C15 119.2(5) . . ? 
C16 C17 C18 121.5(7) . . ? 
C17 C18 C19 116.1(9) . . ? 
C20 C19 C18 122.3(10) . . ? 
C19 C20 C21 120.7(11) . . ? 
C20 C21 C16 120.3(8) . . ? 
N8 C22 C23 122.0(4) . . ? 
C22 C23 C24 117.2(4) . . ? 
N9 C24 C23 122.4(4) . . ? 
N9 C25 N8 128.2(4) . . ? 
N9 C25 N10 116.8(3) . . ? 
N8 C25 N10 115.0(3) . . ? 
N11 C26 N10 106.3(3) . . ? 
N11 C26 Cu1 136.3(3) . . ? 
N10 C26 Cu1 117.4(2) . . ? 
C32 C27 C28 121.6(3) . . ? 
C32 C27 N10 105.2(3) . . ? 
C28 C27 N10 133.3(4) . . ? 
C29 C28 C27 116.0(4) . . ? 
C30 C29 C28 122.6(4) . . ? 
C29 C30 C31 122.2(4) . . ? 
C32 C31 C30 115.3(5) . . ? 
C31 C32 C27 122.2(4) . . ? 
C31 C32 N11 131.0(4) . . ? 
C27 C32 N11 106.7(3) . . ? 
N11 C33 C34 112.5(3) . . ? 
C35 C34 N14 107.2(3) . . ? 
C35 C34 C33 130.8(3) . . ? 
N14 C34 C33 122.0(3) . . ? 
N12 C35 C34 106.1(3) . . ? 
N12 C36 C37 112.7(3) . . ? 
C38 C37 C42 118.4(4) . . ? 
C38 C37 C36 119.8(4) . . ? 
C42 C37 C36 121.7(4) . . ? 
C37 C38 C39 120.1(5) . . ? 
C40 C39 C38 120.6(6) . . ? 
C39 C40 C41 119.8(5) . . ? 
C40 C41 C42 119.4(5) . . ? 
C37 C42 C41 121.7(5) . . ? 
 
_diffrn_measured_fraction_theta_max    0.992 
_diffrn_reflns_theta_full              27.55 
_diffrn_measured_fraction_theta_full   0.992 
_refine_diff_density_max    0.933 
_refine_diff_density_min   -0.579 
_refine_diff_density_rms    0.080 

CCDC number	1424015

 
data_exp_4740 
 
_audit_creation_method            SHELXL-97 
_chemical_name_systematic 
; 
 ? 
; 
_chemical_name_common             ? 
_chemical_melting_point           ? 
_chemical_formula_moiety          ? 
_chemical_formula_sum 
 'C36 H32 Cu2 F12 N12 P2' 
_chemical_formula_weight          1049.76 
 
loop_ 
 _atom_type_symbol 
 _atom_type_description 
 _atom_type_scat_dispersion_real 
 _atom_type_scat_dispersion_imag 
 _atom_type_scat_source 
 'C'  'C'   0.0181   0.0091 
 'International Tables Vol C Tables 4.2.6.8 and 6.1.1.4' 
 'H'  'H'   0.0000   0.0000 
 'International Tables Vol C Tables 4.2.6.8 and 6.1.1.4' 
 'N'  'N'   0.0311   0.0180 
 'International Tables Vol C Tables 4.2.6.8 and 6.1.1.4' 
 'F'  'F'   0.0727   0.0534 
 'International Tables Vol C Tables 4.2.6.8 and 6.1.1.4' 
 'P'  'P'   0.2955   0.4335 
 'International Tables Vol C Tables 4.2.6.8 and 6.1.1.4' 
 'Cu'  'Cu'  -1.9646   0.5888 
 'International Tables Vol C Tables 4.2.6.8 and 6.1.1.4' 
 
_symmetry_cell_setting            Triclinic     
_symmetry_space_group_name_H-M    P-1 
 
loop_ 
 _symmetry_equiv_pos_as_xyz 
 'x, y, z' 
 '-x, -y, -z' 
 
_cell_length_a                    12.9626(10) 
_cell_length_b                    13.0382(9) 
_cell_length_c                    13.1663(10) 
_cell_angle_alpha                 82.283(6) 
_cell_angle_beta                  80.661(6) 
_cell_angle_gamma                 75.084(6) 
_cell_volume                      2111.7(3) 
_cell_formula_units_Z             2 
_cell_measurement_temperature     293(2) 
_cell_measurement_reflns_used     ? 
_cell_measurement_theta_min       ? 
_cell_measurement_theta_max       ? 
 
_exptl_crystal_description        block 
_exptl_crystal_colour             yellow
_exptl_crystal_size_max           0.09 
_exptl_crystal_size_mid           0.08 
_exptl_crystal_size_min           0.08 
_exptl_crystal_density_meas       ? 
_exptl_crystal_density_diffrn     1.651 
_exptl_crystal_density_method     'not measured' 
_exptl_crystal_F_000              1056 
_exptl_absorpt_coefficient_mu     2.842 
_exptl_absorpt_correction_type    ?
_exptl_absorpt_correction_T_min   0.7840 
_exptl_absorpt_correction_T_max   0.8045 
_exptl_absorpt_process_details    ? 
 
_exptl_special_details 
; 
 ? 
; 
 
_diffrn_ambient_temperature       293(2) 
_diffrn_radiation_wavelength      1.54184 
_diffrn_radiation_type            CuK\a 
_diffrn_radiation_source          'fine-focus sealed tube' 
_diffrn_radiation_monochromator   graphite 
_diffrn_measurement_device_type   ? 
_diffrn_measurement_method        ? 
_diffrn_detector_area_resol_mean  ? 
_diffrn_standards_number          ? 
_diffrn_standards_interval_count  ? 
_diffrn_standards_interval_time   ? 
_diffrn_standards_decay_%         ? 
_diffrn_reflns_number             13626 
_diffrn_reflns_av_R_equivalents   0.0467 
_diffrn_reflns_av_sigmaI/netI     0.0772 
_diffrn_reflns_limit_h_min        -15 
_diffrn_reflns_limit_h_max        15 
_diffrn_reflns_limit_k_min        -15 
_diffrn_reflns_limit_k_max        15 
_diffrn_reflns_limit_l_min        -10 
_diffrn_reflns_limit_l_max        15 
_diffrn_reflns_theta_min          3.42 
_diffrn_reflns_theta_max          67.25 
_reflns_number_total              7571 
_reflns_number_gt                 4679 
_reflns_threshold_expression      >2sigma(I) 
 
_computing_data_collection        ? 
_computing_cell_refinement        ? 
_computing_data_reduction         ? 
_computing_structure_solution     'SHELXS-97 (Sheldrick, 1990)' 
_computing_structure_refinement   'SHELXL-97 (Sheldrick, 1997)' 
_computing_molecular_graphics     ? 
_computing_publication_material   ? 
 
_refine_special_details 
; 
 Refinement of F^2^ against ALL reflections.  The weighted R-factor wR and 
 goodness of fit S are based on F^2^, conventional R-factors R are based 
 on F, with F set to zero for negative F^2^. The threshold expression of 
 F^2^ > 2sigma(F^2^) is used only for calculating R-factors(gt) etc. and is 
 not relevant to the choice of reflections for refinement.  R-factors based 
 on F^2^ are statistically about twice as large as those based on F, and R- 
 factors based on ALL data will be even larger. 
; 
 
_refine_ls_structure_factor_coef  Fsqd  
_refine_ls_matrix_type            full 
_refine_ls_weighting_scheme       calc  
_refine_ls_weighting_details 
 'calc w=1/[\s^2^(Fo^2^)+(0.1001P)^2^+1.0826P] where P=(Fo^2^+2Fc^2^)/3' 
_atom_sites_solution_primary      direct 
_atom_sites_solution_secondary    difmap 
_atom_sites_solution_hydrogens    geom 
_refine_ls_hydrogen_treatment     mixed 
_refine_ls_extinction_method      none 
_refine_ls_extinction_coef        ? 
_refine_ls_number_reflns          7571 
_refine_ls_number_parameters      580 
_refine_ls_number_restraints      0 
_refine_ls_R_factor_all           0.1122 
_refine_ls_R_factor_gt            0.0696 
_refine_ls_wR_factor_ref          0.2172 
_refine_ls_wR_factor_gt           0.1774 
_refine_ls_goodness_of_fit_ref    1.023 
_refine_ls_restrained_S_all       1.023 
_refine_ls_shift/su_max           0.000 
_refine_ls_shift/su_mean          0.000 
 
loop_ 
 _atom_site_label 
 _atom_site_type_symbol 
 _atom_site_fract_x 
 _atom_site_fract_y 
 _atom_site_fract_z 
 _atom_site_U_iso_or_equiv 
 _atom_site_adp_type 
 _atom_site_occupancy 
 _atom_site_symmetry_multiplicity 
 _atom_site_calc_flag 
 _atom_site_refinement_flags 
 _atom_site_disorder_assembly 
 _atom_site_disorder_group 
Cu1 Cu 0.88403(7) 0.45524(7) 0.36383(7) 0.0512(3) Uani 1 1 d . . . 
Cu2 Cu 0.86065(7) 0.56429(7) 0.18145(7) 0.0543(3) Uani 1 1 d . . . 
P1 P 0.53553(16) 0.23994(17) 0.13505(18) 0.0755(5) Uani 1 1 d . . . 
P2 P 1.0000 0.0000 0.5000 0.0644(7) Uani 1 2 d S . . 
P3 P 0.5000 1.0000 0.5000 0.0664(7) Uani 1 2 d S . . 
F1 F 0.6461(7) 0.1630(7) 0.1627(7) 0.189(4) Uani 1 1 d . . . 
F2 F 0.5951(10) 0.3217(8) 0.0855(6) 0.232(5) Uani 1 1 d . . . 
F3 F 0.4271(6) 0.3044(8) 0.1190(7) 0.231(5) Uani 1 1 d . . . 
F4 F 0.4936(11) 0.1428(8) 0.1799(7) 0.240(6) Uani 1 1 d . . . 
F5 F 0.5490(5) 0.1934(5) 0.0277(4) 0.127(2) Uani 1 1 d . . . 
F6 F 0.5242(5) 0.2821(5) 0.2425(5) 0.141(2) Uani 1 1 d . . . 
F7 F 1.0636(4) -0.0943(4) 0.4317(4) 0.1109(18) Uani 1 1 d . . . 
F8 F 0.8921(5) -0.0276(6) 0.5036(8) 0.199(5) Uani 1 1 d . . . 
F9 F 0.9820(8) 0.0750(7) 0.4034(6) 0.232(5) Uani 1 1 d . . . 
F10 F 0.5278(4) 0.8733(3) 0.5115(5) 0.1123(18) Uani 1 1 d . . . 
F11 F 0.4562(5) 0.9995(5) 0.3959(4) 0.121(2) Uani 1 1 d . . . 
F12 F 0.6150(4) 1.0004(5) 0.4387(5) 0.122(2) Uani 1 1 d . . . 
N1 N 1.0348(4) 0.5764(4) 0.1193(4) 0.0568(13) Uani 1 1 d . . . 
N2 N 1.0395(4) 0.3980(4) 0.1274(4) 0.0515(12) Uani 1 1 d . . . 
N3 N 0.9074(4) 0.3230(4) 0.1759(4) 0.0571(13) Uani 1 1 d . . . 
N4 N 0.7775(5) 0.2882(5) 0.3266(5) 0.0737(16) Uani 1 1 d . . . 
N5 N 0.8094(4) 0.3436(4) 0.3914(4) 0.0510(12) Uani 1 1 d . . . 
N6 N 0.7733(4) 0.3149(4) 0.4884(4) 0.0554(13) Uani 1 1 d . . . 
N7 N 1.0660(4) 0.4060(4) 0.3689(4) 0.0512(12) Uani 1 1 d . . . 
N8 N 1.0190(4) 0.5896(4) 0.3707(3) 0.0472(11) Uani 1 1 d . . . 
N9 N 0.8615(4) 0.6920(4) 0.3746(4) 0.0511(12) Uani 1 1 d . . . 
N10 N 0.7236(5) 0.7672(5) 0.2622(5) 0.0715(16) Uani 1 1 d . . . 
N11 N 0.7647(4) 0.7039(4) 0.1824(4) 0.0500(11) Uani 1 1 d . . . 
N12 N 0.7329(4) 0.7552(4) 0.0960(4) 0.0530(12) Uani 1 1 d . . . 
C1 C 1.0854(6) 0.6556(6) 0.1032(5) 0.0669(18) Uani 1 1 d . . . 
H1 H 1.0442 0.7241 0.1131 0.080 Uiso 1 1 calc R . . 
C2 C 1.1944(6) 0.6426(7) 0.0730(6) 0.079(2) Uani 1 1 d . . . 
H2 H 1.2257 0.7005 0.0612 0.095 Uiso 1 1 calc R . . 
C3 C 1.2550(6) 0.5406(7) 0.0609(6) 0.082(2) Uani 1 1 d . . . 
H3 H 1.3291 0.5285 0.0425 0.099 Uiso 1 1 calc R . . 
C4 C 1.2074(6) 0.4572(6) 0.0757(5) 0.0700(19) Uani 1 1 d . . . 
H4 H 1.2473 0.3882 0.0657 0.084 Uiso 1 1 calc R . . 
C5 C 1.0959(5) 0.4794(5) 0.1067(4) 0.0499(14) Uani 1 1 d . . . 
C6 C 1.0800(6) 0.2897(5) 0.1198(5) 0.0698(19) Uani 1 1 d . . . 
H6 H 1.1507 0.2558 0.0969 0.084 Uiso 1 1 calc R . . 
C7 C 0.9992(7) 0.2439(5) 0.1513(6) 0.074(2) Uani 1 1 d . . . 
H7 H 1.0032 0.1712 0.1560 0.089 Uiso 1 1 calc R . . 
C8 C 0.9303(5) 0.4196(4) 0.1632(4) 0.0467(13) Uani 1 1 d . . . 
C9 C 0.8002(6) 0.3080(6) 0.2107(5) 0.0629(17) Uani 1 1 d . . . 
H9A H 0.7914 0.2479 0.1796 0.076 Uiso 1 1 calc R . . 
H9B H 0.7480 0.3709 0.1872 0.076 Uiso 1 1 calc R . . 
C10 C 0.7187(5) 0.2244(5) 0.3878(6) 0.0652(18) Uani 1 1 d . . . 
H10 H 0.6859 0.1770 0.3661 0.078 Uiso 1 1 calc R . . 
C11 C 0.7180(4) 0.2437(4) 0.4848(4) 0.0429(12) Uani 1 1 d . . . 
C12 C 0.6678(6) 0.1964(5) 0.5816(6) 0.0679(18) Uani 1 1 d . . . 
H12A H 0.7234 0.1557 0.6224 0.081 Uiso 1 1 calc R . . 
H12B H 0.6282 0.1479 0.5660 0.081 Uiso 1 1 calc R . . 
C13 C 0.5926(5) 0.2811(6) 0.6432(6) 0.0651(17) Uani 1 1 d . . . 
C14 C 0.5166(7) 0.3623(8) 0.5964(8) 0.099(3) Uani 1 1 d . . . 
H14 H 0.5111 0.3641 0.5266 0.119 Uiso 1 1 calc R . . 
C15 C 0.4498(8) 0.4398(9) 0.6552(11) 0.125(4) Uani 1 1 d . . . 
H15 H 0.3996 0.4946 0.6246 0.151 Uiso 1 1 calc R . . 
C16 C 0.4570(10) 0.4363(10) 0.7571(12) 0.139(5) Uani 1 1 d . . . 
H16 H 0.4136 0.4905 0.7951 0.166 Uiso 1 1 calc R . . 
C17 C 0.5264(11) 0.3550(10) 0.8046(9) 0.129(4) Uani 1 1 d . . . 
H17 H 0.5288 0.3509 0.8753 0.155 Uiso 1 1 calc R . . 
C18 C 0.5930(8) 0.2789(7) 0.7455(7) 0.096(3) Uani 1 1 d . . . 
H18 H 0.6409 0.2231 0.7778 0.115 Uiso 1 1 calc R . . 
C19 C 1.1396(6) 0.3125(5) 0.3632(5) 0.0640(17) Uani 1 1 d . . . 
H19 H 1.1161 0.2507 0.3645 0.077 Uiso 1 1 calc R . . 
C20 C 1.2480(6) 0.3048(7) 0.3555(5) 0.075(2) Uani 1 1 d . . . 
H20 H 1.2970 0.2389 0.3521 0.090 Uiso 1 1 calc R . . 
C21 C 1.2833(6) 0.3972(7) 0.3529(6) 0.079(2) Uani 1 1 d . . . 
H21 H 1.3566 0.3938 0.3475 0.095 Uiso 1 1 calc R . . 
C22 C 1.2100(5) 0.4930(6) 0.3583(5) 0.0628(17) Uani 1 1 d . . . 
H22 H 1.2319 0.5557 0.3571 0.075 Uiso 1 1 calc R . . 
C23 C 1.1023(5) 0.4939(5) 0.3655(4) 0.0487(13) Uani 1 1 d . . . 
C24 C 1.0297(5) 0.6916(5) 0.3778(5) 0.0571(15) Uani 1 1 d . . . 
H24 H 1.0932 0.7111 0.3807 0.068 Uiso 1 1 calc R . . 
C25 C 0.9321(6) 0.7556(5) 0.3795(5) 0.0621(17) Uani 1 1 d . . . 
H25 H 0.9140 0.8289 0.3832 0.074 Uiso 1 1 calc R . . 
C26 C 0.9137(5) 0.5887(5) 0.3689(4) 0.0469(13) Uani 1 1 d . . . 
C27 C 0.7458(5) 0.7304(5) 0.3704(5) 0.0566(15) Uani 1 1 d . . . 
H27A H 0.7168 0.7889 0.4133 0.068 Uiso 1 1 calc R . . 
H27B H 0.7103 0.6736 0.3977 0.068 Uiso 1 1 calc R . . 
C28 C 0.6643(5) 0.8611(4) 0.2185(5) 0.0577(16) Uani 1 1 d . . . 
H28 H 0.6264 0.9207 0.2520 0.069 Uiso 1 1 calc R . . 
C29 C 0.6723(4) 0.8495(4) 0.1185(4) 0.0407(12) Uani 1 1 d . . . 
C30 C 0.6288(6) 0.9276(6) 0.0356(6) 0.0684(19) Uani 1 1 d . . . 
H30A H 0.5792 0.9885 0.0657 0.082 Uiso 1 1 calc R . . 
H30B H 0.5888 0.8957 -0.0023 0.082 Uiso 1 1 calc R . . 
C31 C 0.7165(6) 0.9647(5) -0.0381(6) 0.0698(19) Uani 1 1 d . . . 
C32 C 0.7887(8) 1.0069(6) -0.0033(7) 0.088(2) Uani 1 1 d . . . 
H32 H 0.7854 1.0108 0.0672 0.106 Uiso 1 1 calc R . . 
C33 C 0.8679(10) 1.0445(8) -0.0731(11) 0.120(4) Uani 1 1 d . . . 
H33 H 0.9172 1.0733 -0.0494 0.144 Uiso 1 1 calc R . . 
C34 C 0.8712(11) 1.0381(8) -0.1752(12) 0.131(5) Uani 1 1 d . . . 
H34 H 0.9225 1.0639 -0.2224 0.157 Uiso 1 1 calc R . . 
C35 C 0.8006(11) 0.9946(9) -0.2094(8) 0.120(4) Uani 1 1 d . . . 
H35 H 0.8052 0.9893 -0.2798 0.144 Uiso 1 1 calc R . . 
C36 C 0.7224(8) 0.9582(6) -0.1420(7) 0.093(3) Uani 1 1 d . . . 
H36 H 0.6738 0.9293 -0.1666 0.111 Uiso 1 1 calc R . . 
 
loop_ 
 _atom_site_aniso_label 
 _atom_site_aniso_U_11 
 _atom_site_aniso_U_22 
 _atom_site_aniso_U_33 
 _atom_site_aniso_U_23 
 _atom_site_aniso_U_13 
 _atom_site_aniso_U_12 
Cu1 0.0555(5) 0.0483(5) 0.0545(5) -0.0014(4) -0.0105(4) -0.0206(4) 
Cu2 0.0564(5) 0.0438(5) 0.0521(5) -0.0052(4) -0.0021(4) 0.0043(4) 
P1 0.0578(11) 0.0786(13) 0.0899(14) -0.0210(11) -0.0011(10) -0.0151(9) 
P2 0.0596(14) 0.0522(13) 0.0834(18) -0.0194(12) -0.0007(13) -0.0157(11) 
P3 0.0619(15) 0.0593(14) 0.0820(17) -0.0258(13) 0.0138(13) -0.0263(12) 
F1 0.154(7) 0.186(7) 0.219(8) -0.100(7) -0.080(6) 0.048(6) 
F2 0.349(14) 0.289(11) 0.136(6) -0.009(7) 0.027(7) -0.259(11) 
F3 0.118(5) 0.299(11) 0.238(9) -0.136(8) -0.099(6) 0.119(6) 
F4 0.389(17) 0.233(10) 0.166(8) 0.032(7) -0.053(9) -0.209(12) 
F5 0.158(5) 0.123(4) 0.101(4) -0.046(3) -0.013(4) -0.018(4) 
F6 0.137(5) 0.161(6) 0.113(4) -0.059(4) -0.024(4) 0.014(4) 
F7 0.110(4) 0.078(3) 0.143(5) -0.055(3) 0.025(3) -0.022(3) 
F8 0.085(4) 0.196(7) 0.352(12) -0.177(8) 0.034(6) -0.064(5) 
F9 0.250(11) 0.206(8) 0.116(6) 0.040(6) 0.043(6) 0.095(8) 
F10 0.109(4) 0.061(3) 0.166(5) -0.026(3) 0.002(4) -0.025(3) 
F11 0.151(5) 0.141(5) 0.101(4) -0.011(3) -0.026(4) -0.084(4) 
F12 0.089(3) 0.130(4) 0.152(5) -0.063(4) 0.050(3) -0.054(3) 
N1 0.061(3) 0.054(3) 0.046(3) -0.003(2) 0.001(2) -0.003(2) 
N2 0.051(3) 0.048(3) 0.044(3) -0.009(2) -0.003(2) 0.009(2) 
N3 0.067(3) 0.049(3) 0.053(3) -0.010(2) -0.009(3) -0.008(2) 
N4 0.069(4) 0.065(4) 0.091(4) -0.016(3) -0.024(3) -0.012(3) 
N5 0.049(3) 0.049(3) 0.060(3) -0.007(2) -0.014(2) -0.016(2) 
N6 0.056(3) 0.054(3) 0.062(3) 0.000(2) -0.009(2) -0.026(2) 
N7 0.057(3) 0.049(3) 0.046(3) 0.002(2) -0.011(2) -0.013(2) 
N8 0.054(3) 0.052(3) 0.041(2) -0.001(2) -0.010(2) -0.021(2) 
N9 0.061(3) 0.049(3) 0.045(3) -0.011(2) -0.006(2) -0.013(2) 
N10 0.065(4) 0.075(4) 0.072(4) -0.016(3) 0.001(3) -0.014(3) 
N11 0.052(3) 0.044(3) 0.048(3) -0.008(2) -0.004(2) 0.000(2) 
N12 0.054(3) 0.050(3) 0.050(3) -0.005(2) -0.010(2) 0.000(2) 
C1 0.081(5) 0.057(4) 0.058(4) -0.001(3) -0.003(4) -0.015(4) 
C2 0.074(5) 0.090(6) 0.074(5) 0.005(4) 0.000(4) -0.032(4) 
C3 0.056(4) 0.107(7) 0.078(5) -0.006(5) 0.001(4) -0.017(4) 
C4 0.058(4) 0.079(5) 0.063(4) -0.009(4) -0.007(3) 0.003(4) 
C5 0.048(3) 0.057(3) 0.037(3) -0.001(3) -0.002(2) -0.003(3) 
C6 0.066(4) 0.053(4) 0.072(5) -0.010(3) 0.005(4) 0.012(3) 
C7 0.094(6) 0.047(4) 0.069(5) -0.015(3) -0.005(4) 0.005(4) 
C8 0.051(3) 0.048(3) 0.040(3) -0.009(2) -0.012(2) -0.005(3) 
C9 0.071(4) 0.067(4) 0.057(4) -0.014(3) -0.019(3) -0.017(3) 
C10 0.059(4) 0.051(4) 0.094(5) -0.003(3) -0.012(4) -0.030(3) 
C11 0.048(3) 0.037(3) 0.052(3) -0.001(2) -0.011(2) -0.024(2) 
C12 0.065(4) 0.064(4) 0.084(5) 0.003(4) -0.012(4) -0.036(3) 
C13 0.054(4) 0.067(4) 0.077(5) 0.005(4) -0.008(3) -0.028(3) 
C14 0.067(5) 0.110(7) 0.103(7) 0.018(6) -0.003(5) -0.009(5) 
C15 0.072(6) 0.112(8) 0.153(11) 0.033(8) 0.011(7) 0.007(6) 
C16 0.109(9) 0.113(9) 0.164(13) -0.023(9) 0.038(9) -0.003(7) 
C17 0.142(10) 0.129(9) 0.102(8) -0.025(7) -0.011(7) -0.003(8) 
C18 0.089(6) 0.094(6) 0.096(7) 0.002(5) -0.027(5) -0.004(5) 
C19 0.076(5) 0.057(4) 0.052(4) 0.000(3) -0.009(3) -0.008(3) 
C20 0.070(5) 0.085(5) 0.058(4) -0.013(4) -0.013(4) 0.009(4) 
C21 0.049(4) 0.108(6) 0.076(5) -0.019(5) -0.006(3) -0.008(4) 
C22 0.053(4) 0.076(4) 0.064(4) -0.015(3) -0.001(3) -0.023(3) 
C23 0.051(3) 0.057(3) 0.038(3) 0.000(3) -0.007(2) -0.013(3) 
C24 0.063(4) 0.054(3) 0.065(4) -0.005(3) -0.014(3) -0.030(3) 
C25 0.082(5) 0.051(4) 0.059(4) -0.004(3) -0.013(3) -0.025(3) 
C26 0.048(3) 0.056(3) 0.038(3) -0.007(2) -0.002(2) -0.017(3) 
C27 0.058(4) 0.061(4) 0.044(3) -0.009(3) -0.001(3) -0.005(3) 
C28 0.049(3) 0.038(3) 0.076(4) -0.006(3) -0.008(3) 0.008(3) 
C29 0.037(3) 0.033(2) 0.045(3) -0.004(2) -0.009(2) 0.009(2) 
C30 0.058(4) 0.065(4) 0.073(5) -0.006(4) -0.019(3) 0.008(3) 
C31 0.079(5) 0.048(4) 0.067(5) 0.000(3) -0.013(4) 0.012(3) 
C32 0.097(6) 0.064(5) 0.094(6) -0.003(4) 0.001(5) -0.010(4) 
C33 0.113(8) 0.075(6) 0.162(11) -0.011(7) 0.015(8) -0.024(6) 
C34 0.135(11) 0.068(6) 0.140(12) 0.031(7) 0.048(9) 0.002(6) 
C35 0.141(10) 0.088(7) 0.078(6) 0.018(6) 0.011(7) 0.036(7) 
C36 0.108(7) 0.073(5) 0.069(5) 0.003(4) -0.006(5) 0.019(5) 
 
_geom_special_details 
; 
 All esds (except the esd in the dihedral angle between two l.s. planes) 
 are estimated using the full covariance matrix.  The cell esds are taken 
 into account individually in the estimation of esds in distances, angles 
 and torsion angles; correlations between esds in cell parameters are only 
 used when they are defined by crystal symmetry.  An approximate (isotropic) 
 treatment of cell esds is used for estimating esds involving l.s. planes. 
; 
 
loop_ 
 _geom_bond_atom_site_label_1 
 _geom_bond_atom_site_label_2 
 _geom_bond_distance 
 _geom_bond_site_symmetry_2 
 _geom_bond_publ_flag 
Cu1 C26 1.888(6) . ? 
Cu1 N5 1.912(5) . ? 
Cu1 N7 2.289(5) . ? 
Cu1 Cu2 2.6413(12) . ? 
Cu2 C8 1.899(5) . ? 
Cu2 N11 1.922(4) . ? 
Cu2 N1 2.311(5) . ? 
P1 F3 1.472(6) . ? 
P1 F2 1.494(7) . ? 
P1 F4 1.516(8) . ? 
P1 F6 1.558(6) . ? 
P1 F5 1.579(5) . ? 
P1 F1 1.589(7) . ? 
P2 F9 1.508(7) 2_756 ? 
P2 F9 1.508(7) . ? 
P2 F8 1.523(6) 2_756 ? 
P2 F8 1.523(6) . ? 
P2 F7 1.592(4) 2_756 ? 
P2 F7 1.592(4) . ? 
P3 F11 1.568(5) 2_676 ? 
P3 F11 1.568(5) . ? 
P3 F12 1.577(5) . ? 
P3 F12 1.577(5) 2_676 ? 
P3 F10 1.590(4) 2_676 ? 
P3 F10 1.590(4) . ? 
N1 C5 1.324(7) . ? 
N1 C1 1.336(8) . ? 
N2 C6 1.385(8) . ? 
N2 C8 1.386(7) . ? 
N2 C5 1.411(8) . ? 
N3 C8 1.350(7) . ? 
N3 C7 1.384(8) . ? 
N3 C9 1.445(8) . ? 
N4 N5 1.362(7) . ? 
N4 C10 1.367(9) . ? 
N4 C9 1.506(9) . ? 
N5 N6 1.325(7) . ? 
N6 C11 1.320(6) . ? 
N7 C23 1.340(7) . ? 
N7 C19 1.343(8) . ? 
N8 C26 1.372(7) . ? 
N8 C24 1.389(7) . ? 
N8 C23 1.426(7) . ? 
N9 C26 1.348(7) . ? 
N9 C25 1.399(8) . ? 
N9 C27 1.460(8) . ? 
N10 C28 1.375(8) . ? 
N10 N11 1.376(7) . ? 
N10 C27 1.491(8) . ? 
N11 N12 1.311(6) . ? 
N12 C29 1.320(6) . ? 
C1 C2 1.376(10) . ? 
C2 C3 1.374(11) . ? 
C3 C4 1.360(10) . ? 
C4 C5 1.402(9) . ? 
C6 C7 1.320(10) . ? 
C10 C11 1.333(9) . ? 
C11 C12 1.468(8) . ? 
C12 C13 1.503(10) . ? 
C13 C18 1.344(11) . ? 
C13 C14 1.398(10) . ? 
C14 C15 1.383(14) . ? 
C15 C16 1.354(16) . ? 
C16 C17 1.356(15) . ? 
C17 C18 1.372(13) . ? 
C19 C20 1.370(10) . ? 
C20 C21 1.389(11) . ? 
C21 C22 1.363(10) . ? 
C22 C23 1.381(8) . ? 
C24 C25 1.322(9) . ? 
C28 C29 1.330(8) . ? 
C29 C30 1.467(8) . ? 
C30 C31 1.506(10) . ? 
C31 C32 1.364(11) . ? 
C31 C36 1.370(10) . ? 
C32 C33 1.403(13) . ? 
C33 C34 1.352(17) . ? 
C34 C35 1.354(16) . ? 
C35 C36 1.372(15) . ? 
 
loop_ 
 _geom_angle_atom_site_label_1 
 _geom_angle_atom_site_label_2 
 _geom_angle_atom_site_label_3 
 _geom_angle 
 _geom_angle_site_symmetry_1 
 _geom_angle_site_symmetry_3 
 _geom_angle_publ_flag 
C26 Cu1 N5 159.2(2) . . ? 
C26 Cu1 N7 79.0(2) . . ? 
N5 Cu1 N7 116.65(19) . . ? 
C26 Cu1 Cu2 72.49(17) . . ? 
N5 Cu1 Cu2 113.20(15) . . ? 
N7 Cu1 Cu2 105.13(12) . . ? 
C8 Cu2 N11 166.1(2) . . ? 
C8 Cu2 N1 78.6(2) . . ? 
N11 Cu2 N1 110.5(2) . . ? 
C8 Cu2 Cu1 70.45(16) . . ? 
N11 Cu2 Cu1 116.14(15) . . ? 
N1 Cu2 Cu1 102.03(13) . . ? 
F3 P1 F2 96.6(7) . . ? 
F3 P1 F4 92.5(7) . . ? 
F2 P1 F4 169.9(7) . . ? 
F3 P1 F6 90.9(4) . . ? 
F2 P1 F6 90.8(4) . . ? 
F4 P1 F6 93.5(5) . . ? 
F3 P1 F5 90.6(4) . . ? 
F2 P1 F5 90.2(4) . . ? 
F4 P1 F5 85.2(4) . . ? 
F6 P1 F5 178.1(4) . . ? 
F3 P1 F1 173.6(7) . . ? 
F2 P1 F1 89.3(6) . . ? 
F4 P1 F1 81.8(6) . . ? 
F6 P1 F1 86.5(4) . . ? 
F5 P1 F1 91.9(4) . . ? 
F9 P2 F9 180.0(4) 2_756 . ? 
F9 P2 F8 91.5(6) 2_756 2_756 ? 
F9 P2 F8 88.5(6) . 2_756 ? 
F9 P2 F8 88.5(6) 2_756 . ? 
F9 P2 F8 91.5(6) . . ? 
F8 P2 F8 180.0(5) 2_756 . ? 
F9 P2 F7 90.3(4) 2_756 2_756 ? 
F9 P2 F7 89.7(4) . 2_756 ? 
F8 P2 F7 93.4(3) 2_756 2_756 ? 
F8 P2 F7 86.6(3) . 2_756 ? 
F9 P2 F7 89.7(4) 2_756 . ? 
F9 P2 F7 90.3(4) . . ? 
F8 P2 F7 86.6(3) 2_756 . ? 
F8 P2 F7 93.4(3) . . ? 
F7 P2 F7 180.0(3) 2_756 . ? 
F11 P3 F11 180.000(2) 2_676 . ? 
F11 P3 F12 90.0(3) 2_676 . ? 
F11 P3 F12 90.0(3) . . ? 
F11 P3 F12 90.0(3) 2_676 2_676 ? 
F11 P3 F12 90.0(3) . 2_676 ? 
F12 P3 F12 180.0(4) . 2_676 ? 
F11 P3 F10 88.9(3) 2_676 2_676 ? 
F11 P3 F10 91.1(3) . 2_676 ? 
F12 P3 F10 88.6(3) . 2_676 ? 
F12 P3 F10 91.4(3) 2_676 2_676 ? 
F11 P3 F10 91.1(3) 2_676 . ? 
F11 P3 F10 88.9(3) . . ? 
F12 P3 F10 91.4(3) . . ? 
F12 P3 F10 88.6(3) 2_676 . ? 
F10 P3 F10 180.000(1) 2_676 . ? 
C5 N1 C1 116.4(6) . . ? 
C5 N1 Cu2 108.9(4) . . ? 
C1 N1 Cu2 134.4(4) . . ? 
C6 N2 C8 110.2(5) . . ? 
C6 N2 C5 128.2(5) . . ? 
C8 N2 C5 121.6(5) . . ? 
C8 N3 C7 110.8(6) . . ? 
C8 N3 C9 122.9(5) . . ? 
C7 N3 C9 126.3(6) . . ? 
N5 N4 C10 106.4(6) . . ? 
N5 N4 C9 122.1(6) . . ? 
C10 N4 C9 131.2(6) . . ? 
N6 N5 N4 109.5(5) . . ? 
N6 N5 Cu1 119.1(4) . . ? 
N4 N5 Cu1 131.3(5) . . ? 
C11 N6 N5 106.6(5) . . ? 
C23 N7 C19 117.3(6) . . ? 
C23 N7 Cu1 108.9(4) . . ? 
C19 N7 Cu1 133.3(4) . . ? 
C26 N8 C24 111.5(5) . . ? 
C26 N8 C23 121.0(5) . . ? 
C24 N8 C23 127.4(5) . . ? 
C26 N9 C25 111.7(5) . . ? 
C26 N9 C27 122.6(5) . . ? 
C25 N9 C27 125.6(5) . . ? 
C28 N10 N11 105.7(5) . . ? 
C28 N10 C27 132.2(6) . . ? 
N11 N10 C27 122.1(5) . . ? 
N12 N11 N10 109.6(5) . . ? 
N12 N11 Cu2 120.0(4) . . ? 
N10 N11 Cu2 130.3(4) . . ? 
N11 N12 C29 107.1(5) . . ? 
N1 C1 C2 124.5(7) . . ? 
C3 C2 C1 117.3(7) . . ? 
C4 C3 C2 120.6(7) . . ? 
C3 C4 C5 117.4(7) . . ? 
N1 C5 C4 123.8(6) . . ? 
N1 C5 N2 114.4(5) . . ? 
C4 C5 N2 121.8(6) . . ? 
C7 C6 N2 107.0(6) . . ? 
C6 C7 N3 108.0(6) . . ? 
N3 C8 N2 103.9(5) . . ? 
N3 C8 Cu2 139.7(5) . . ? 
N2 C8 Cu2 116.5(4) . . ? 
N3 C9 N4 112.8(5) . . ? 
C11 C10 N4 106.0(5) . . ? 
N6 C11 C10 111.4(5) . . ? 
N6 C11 C12 119.4(5) . . ? 
C10 C11 C12 129.2(5) . . ? 
C11 C12 C13 111.0(5) . . ? 
C18 C13 C14 117.9(8) . . ? 
C18 C13 C12 121.2(7) . . ? 
C14 C13 C12 120.8(8) . . ? 
C15 C14 C13 119.1(10) . . ? 
C16 C15 C14 120.4(10) . . ? 
C15 C16 C17 121.0(12) . . ? 
C16 C17 C18 118.1(12) . . ? 
C13 C18 C17 123.2(9) . . ? 
N7 C19 C20 122.6(7) . . ? 
C19 C20 C21 118.9(7) . . ? 
C22 C21 C20 119.6(7) . . ? 
C21 C22 C23 118.0(7) . . ? 
N7 C23 C22 123.7(6) . . ? 
N7 C23 N8 113.7(5) . . ? 
C22 C23 N8 122.7(6) . . ? 
C25 C24 N8 106.8(5) . . ? 
C24 C25 N9 106.9(6) . . ? 
N9 C26 N8 103.1(5) . . ? 
N9 C26 Cu1 139.8(4) . . ? 
N8 C26 Cu1 117.1(4) . . ? 
N9 C27 N10 110.9(5) . . ? 
C29 C28 N10 106.0(5) . . ? 
N12 C29 C28 111.6(5) . . ? 
N12 C29 C30 119.7(5) . . ? 
C28 C29 C30 128.7(5) . . ? 
C29 C30 C31 111.8(5) . . ? 
C32 C31 C36 119.5(9) . . ? 
C32 C31 C30 121.0(7) . . ? 
C36 C31 C30 119.5(8) . . ? 
C31 C32 C33 120.5(10) . . ? 
C34 C33 C32 118.8(12) . . ? 
C33 C34 C35 120.6(12) . . ? 
C34 C35 C36 121.1(11) . . ? 
C31 C36 C35 119.5(11) . . ? 
 
loop_ 
 _geom_torsion_atom_site_label_1 
 _geom_torsion_atom_site_label_2 
 _geom_torsion_atom_site_label_3 
 _geom_torsion_atom_site_label_4 
 _geom_torsion 
 _geom_torsion_site_symmetry_1 
 _geom_torsion_site_symmetry_2 
 _geom_torsion_site_symmetry_3 
 _geom_torsion_site_symmetry_4 
 _geom_torsion_publ_flag 
C26 Cu1 Cu2 C8 139.5(3) . . . . ? 
N5 Cu1 Cu2 C8 -61.8(3) . . . . ? 
N7 Cu1 Cu2 C8 66.6(2) . . . . ? 
C26 Cu1 Cu2 N11 -53.7(2) . . . . ? 
N5 Cu1 Cu2 N11 104.9(2) . . . . ? 
N7 Cu1 Cu2 N11 -126.7(2) . . . . ? 
C26 Cu1 Cu2 N1 66.4(2) . . . . ? 
N5 Cu1 Cu2 N1 -134.9(2) . . . . ? 
N7 Cu1 Cu2 N1 -6.51(18) . . . . ? 
C8 Cu2 N1 C5 -2.7(4) . . . . ? 
N11 Cu2 N1 C5 -171.8(4) . . . . ? 
Cu1 Cu2 N1 C5 64.2(4) . . . . ? 
C8 Cu2 N1 C1 -176.0(6) . . . . ? 
N11 Cu2 N1 C1 15.0(6) . . . . ? 
Cu1 Cu2 N1 C1 -109.0(6) . . . . ? 
C10 N4 N5 N6 0.7(7) . . . . ? 
C9 N4 N5 N6 176.2(5) . . . . ? 
C10 N4 N5 Cu1 -174.6(4) . . . . ? 
C9 N4 N5 Cu1 0.9(9) . . . . ? 
C26 Cu1 N5 N6 -48.4(8) . . . . ? 
N7 Cu1 N5 N6 87.5(5) . . . . ? 
Cu2 Cu1 N5 N6 -150.4(4) . . . . ? 
C26 Cu1 N5 N4 126.4(7) . . . . ? 
N7 Cu1 N5 N4 -97.7(5) . . . . ? 
Cu2 Cu1 N5 N4 24.5(6) . . . . ? 
N4 N5 N6 C11 -1.0(7) . . . . ? 
Cu1 N5 N6 C11 174.9(4) . . . . ? 
C26 Cu1 N7 C23 -4.3(4) . . . . ? 
N5 Cu1 N7 C23 -169.7(4) . . . . ? 
Cu2 Cu1 N7 C23 64.0(4) . . . . ? 
C26 Cu1 N7 C19 -175.8(6) . . . . ? 
N5 Cu1 N7 C19 18.8(6) . . . . ? 
Cu2 Cu1 N7 C19 -107.5(5) . . . . ? 
C28 N10 N11 N12 -0.1(7) . . . . ? 
C27 N10 N11 N12 180.0(5) . . . . ? 
C28 N10 N11 Cu2 176.6(4) . . . . ? 
C27 N10 N11 Cu2 -3.3(9) . . . . ? 
C8 Cu2 N11 N12 -51.8(12) . . . . ? 
N1 Cu2 N11 N12 77.1(5) . . . . ? 
Cu1 Cu2 N11 N12 -167.4(4) . . . . ? 
C8 Cu2 N11 N10 131.8(9) . . . . ? 
N1 Cu2 N11 N10 -99.3(5) . . . . ? 
Cu1 Cu2 N11 N10 16.2(6) . . . . ? 
N10 N11 N12 C29 -0.2(7) . . . . ? 
Cu2 N11 N12 C29 -177.3(4) . . . . ? 
C5 N1 C1 C2 1.3(10) . . . . ? 
Cu2 N1 C1 C2 174.1(5) . . . . ? 
N1 C1 C2 C3 -1.5(12) . . . . ? 
C1 C2 C3 C4 1.8(12) . . . . ? 
C2 C3 C4 C5 -2.0(11) . . . . ? 
C1 N1 C5 C4 -1.5(9) . . . . ? 
Cu2 N1 C5 C4 -176.1(5) . . . . ? 
C1 N1 C5 N2 178.2(5) . . . . ? 
Cu2 N1 C5 N2 3.6(6) . . . . ? 
C3 C4 C5 N1 1.9(10) . . . . ? 
C3 C4 C5 N2 -177.8(6) . . . . ? 
C6 N2 C5 N1 178.9(6) . . . . ? 
C8 N2 C5 N1 -3.2(8) . . . . ? 
C6 N2 C5 C4 -1.3(9) . . . . ? 
C8 N2 C5 C4 176.6(5) . . . . ? 
C8 N2 C6 C7 -0.9(8) . . . . ? 
C5 N2 C6 C7 177.2(6) . . . . ? 
N2 C6 C7 N3 1.6(8) . . . . ? 
C8 N3 C7 C6 -1.9(8) . . . . ? 
C9 N3 C7 C6 178.0(6) . . . . ? 
C7 N3 C8 N2 1.3(6) . . . . ? 
C9 N3 C8 N2 -178.7(5) . . . . ? 
C7 N3 C8 Cu2 -177.4(5) . . . . ? 
C9 N3 C8 Cu2 2.7(10) . . . . ? 
C6 N2 C8 N3 -0.2(6) . . . . ? 
C5 N2 C8 N3 -178.5(5) . . . . ? 
C6 N2 C8 Cu2 178.8(4) . . . . ? 
C5 N2 C8 Cu2 0.5(7) . . . . ? 
N11 Cu2 C8 N3 -48.4(13) . . . . ? 
N1 Cu2 C8 N3 179.7(7) . . . . ? 
Cu1 Cu2 C8 N3 72.4(6) . . . . ? 
N11 Cu2 C8 N2 133.0(9) . . . . ? 
N1 Cu2 C8 N2 1.1(4) . . . . ? 
Cu1 Cu2 C8 N2 -106.2(4) . . . . ? 
C8 N3 C9 N4 -90.4(7) . . . . ? 
C7 N3 C9 N4 89.7(7) . . . . ? 
N5 N4 C9 N3 41.5(8) . . . . ? 
C10 N4 C9 N3 -144.2(7) . . . . ? 
N5 N4 C10 C11 -0.1(7) . . . . ? 
C9 N4 C10 C11 -175.0(6) . . . . ? 
N5 N6 C11 C10 1.0(7) . . . . ? 
N5 N6 C11 C12 179.8(5) . . . . ? 
N4 C10 C11 N6 -0.5(7) . . . . ? 
N4 C10 C11 C12 -179.2(6) . . . . ? 
N6 C11 C12 C13 57.0(8) . . . . ? 
C10 C11 C12 C13 -124.3(7) . . . . ? 
C11 C12 C13 C18 -134.8(7) . . . . ? 
C11 C12 C13 C14 48.0(9) . . . . ? 
C18 C13 C14 C15 3.6(13) . . . . ? 
C12 C13 C14 C15 -179.0(8) . . . . ? 
C13 C14 C15 C16 -0.8(16) . . . . ? 
C14 C15 C16 C17 -3(2) . . . . ? 
C15 C16 C17 C18 3(2) . . . . ? 
C14 C13 C18 C17 -3.2(14) . . . . ? 
C12 C13 C18 C17 179.5(9) . . . . ? 
C16 C17 C18 C13 -0.1(18) . . . . ? 
C23 N7 C19 C20 0.9(9) . . . . ? 
Cu1 N7 C19 C20 171.8(5) . . . . ? 
N7 C19 C20 C21 -0.4(11) . . . . ? 
C19 C20 C21 C22 0.2(11) . . . . ? 
C20 C21 C22 C23 -0.4(11) . . . . ? 
C19 N7 C23 C22 -1.1(9) . . . . ? 
Cu1 N7 C23 C22 -174.2(5) . . . . ? 
C19 N7 C23 N8 179.2(5) . . . . ? 
Cu1 N7 C23 N8 6.2(6) . . . . ? 
C21 C22 C23 N7 0.9(10) . . . . ? 
C21 C22 C23 N8 -179.5(6) . . . . ? 
C26 N8 C23 N7 -6.0(7) . . . . ? 
C24 N8 C23 N7 174.1(5) . . . . ? 
C26 N8 C23 C22 174.4(5) . . . . ? 
C24 N8 C23 C22 -5.6(9) . . . . ? 
C26 N8 C24 C25 -0.6(7) . . . . ? 
C23 N8 C24 C25 179.3(5) . . . . ? 
N8 C24 C25 N9 0.6(7) . . . . ? 
C26 N9 C25 C24 -0.5(7) . . . . ? 
C27 N9 C25 C24 -177.5(5) . . . . ? 
C25 N9 C26 N8 0.1(6) . . . . ? 
C27 N9 C26 N8 177.2(5) . . . . ? 
C25 N9 C26 Cu1 177.9(5) . . . . ? 
C27 N9 C26 Cu1 -5.1(9) . . . . ? 
C24 N8 C26 N9 0.3(6) . . . . ? 
C23 N8 C26 N9 -179.7(5) . . . . ? 
C24 N8 C26 Cu1 -178.1(4) . . . . ? 
C23 N8 C26 Cu1 2.0(7) . . . . ? 
N5 Cu1 C26 N9 -35.6(11) . . . . ? 
N7 Cu1 C26 N9 -176.3(7) . . . . ? 
Cu2 Cu1 C26 N9 73.9(6) . . . . ? 
N5 Cu1 C26 N8 141.9(6) . . . . ? 
N7 Cu1 C26 N8 1.2(4) . . . . ? 
Cu2 Cu1 C26 N8 -108.7(4) . . . . ? 
C26 N9 C27 N10 -92.3(7) . . . . ? 
C25 N9 C27 N10 84.3(7) . . . . ? 
C28 N10 C27 N9 -127.3(7) . . . . ? 
N11 N10 C27 N9 52.7(8) . . . . ? 
N11 N10 C28 C29 0.3(7) . . . . ? 
C27 N10 C28 C29 -179.8(6) . . . . ? 
N11 N12 C29 C28 0.4(7) . . . . ? 
N11 N12 C29 C30 177.1(5) . . . . ? 
N10 C28 C29 N12 -0.4(7) . . . . ? 
N10 C28 C29 C30 -176.8(6) . . . . ? 
N12 C29 C30 C31 -66.0(8) . . . . ? 
C28 C29 C30 C31 110.1(8) . . . . ? 
C29 C30 C31 C32 -55.0(9) . . . . ? 
C29 C30 C31 C36 126.5(7) . . . . ? 
C36 C31 C32 C33 0.6(12) . . . . ? 
C30 C31 C32 C33 -177.9(7) . . . . ? 
C31 C32 C33 C34 0.0(14) . . . . ? 
C32 C33 C34 C35 -1.1(17) . . . . ? 
C33 C34 C35 C36 1.5(17) . . . . ? 
C32 C31 C36 C35 -0.2(11) . . . . ? 
C30 C31 C36 C35 178.3(7) . . . . ? 
C34 C35 C36 C31 -0.9(14) . . . . ? 
 
_diffrn_measured_fraction_theta_max    0.999 
_diffrn_reflns_theta_full              67.25 
_diffrn_measured_fraction_theta_full   0.999 
_refine_diff_density_max    0.763 
_refine_diff_density_min   -0.474 
_refine_diff_density_rms    0.081 

CCDC number	1424016
 
data_ww 
 
_audit_creation_method            SHELXL-97 
_chemical_name_systematic 
; 
 ? 
; 
_chemical_name_common             ? 
_chemical_melting_point           ? 
_chemical_formula_moiety          ? 
_chemical_formula_sum 
 'C278 H237 Cu12 F72 N79 O0 P12' 
_chemical_formula_weight          7186.59 
 
loop_ 
 _atom_type_symbol 
 _atom_type_description 
 _atom_type_scat_dispersion_real 
 _atom_type_scat_dispersion_imag 
 _atom_type_scat_source 
 'C'  'C'   0.0033   0.0016 
 'International Tables Vol C Tables 4.2.6.8 and 6.1.1.4' 
 'H'  'H'   0.0000   0.0000 
 'International Tables Vol C Tables 4.2.6.8 and 6.1.1.4' 
 'N'  'N'   0.0061   0.0033 
 'International Tables Vol C Tables 4.2.6.8 and 6.1.1.4' 
 'O'  'O'   0.0106   0.0060 
 'International Tables Vol C Tables 4.2.6.8 and 6.1.1.4' 
 'F'  'F'   0.0171   0.0103 
 'International Tables Vol C Tables 4.2.6.8 and 6.1.1.4' 
 'P'  'P'   0.1023   0.0942 
 'International Tables Vol C Tables 4.2.6.8 and 6.1.1.4' 
 'Cu'  'Cu'   0.3201   1.2651 
 'International Tables Vol C Tables 4.2.6.8 and 6.1.1.4' 
 
_symmetry_cell_setting            hexagonal 
_symmetry_space_group_name_H-M    R3c
 
loop_ 
 _symmetry_equiv_pos_as_xyz 
 'x, y, z' 
 '-y, x-y, z' 
 '-x+y, -x, z' 
 '-y, -x, z+1/2' 
 '-x+y, y, z+1/2' 
 'x, x-y, z+1/2' 
 'x+2/3, y+1/3, z+1/3' 
 '-y+2/3, x-y+1/3, z+1/3' 
 '-x+y+2/3, -x+1/3, z+1/3' 
 '-y+2/3, -x+1/3, z+5/6' 
 '-x+y+2/3, y+1/3, z+5/6' 
 'x+2/3, x-y+1/3, z+5/6' 
 'x+1/3, y+2/3, z+2/3' 
 '-y+1/3, x-y+2/3, z+2/3' 
 '-x+y+1/3, -x+2/3, z+2/3' 
 '-y+1/3, -x+2/3, z+7/6' 
 '-x+y+1/3, y+2/3, z+7/6' 
 'x+1/3, x-y+2/3, z+7/6' 
 
_cell_length_a                    28.178(3) 
_cell_length_b                    28.178(3) 
_cell_length_c                    66.392(12) 
_cell_angle_alpha                 90.00 
_cell_angle_beta                  90.00 
_cell_angle_gamma                 120.00 
_cell_volume                      45655(10) 
_cell_formula_units_Z             6 
_cell_measurement_temperature     296(2) 
_cell_measurement_reflns_used     ? 
_cell_measurement_theta_min       ? 
_cell_measurement_theta_max       ? 
 
_exptl_crystal_description        block 
_exptl_crystal_colour             yellow
_exptl_crystal_size_max           0.24 
_exptl_crystal_size_mid           0.21 
_exptl_crystal_size_min           0.19 
_exptl_crystal_density_meas       ? 
_exptl_crystal_density_diffrn     1.568 
_exptl_crystal_density_method     'not measured' 
_exptl_crystal_F_000              21804 
_exptl_absorpt_coefficient_mu     0.995 
_exptl_absorpt_correction_type    multi-scan 
_exptl_absorpt_correction_T_min   0.7963 
_exptl_absorpt_correction_T_max   0.8335 
_exptl_absorpt_process_details    sadabs 
 
_exptl_special_details 
; 
 ? 
; 
 
_diffrn_ambient_temperature       296(2) 
_diffrn_radiation_wavelength      0.71073 
_diffrn_radiation_type            MoK\a 
_diffrn_radiation_source          'fine-focus sealed tube' 
_diffrn_radiation_monochromator   graphite 
_diffrn_measurement_device_type   bruker-CCD 
_diffrn_measurement_method        ? 
_diffrn_detector_area_resol_mean  ? 
_diffrn_standards_number          ? 
_diffrn_standards_interval_count  ? 
_diffrn_standards_interval_time   ? 
_diffrn_standards_decay_%         ? 
_diffrn_reflns_number             132017 
_diffrn_reflns_av_R_equivalents   0.0869 
_diffrn_reflns_av_sigmaI/netI     0.0611 
_diffrn_reflns_limit_h_min        -35 
_diffrn_reflns_limit_h_max        35 
_diffrn_reflns_limit_k_min        -35 
_diffrn_reflns_limit_k_max        35 
_diffrn_reflns_limit_l_min        -81 
_diffrn_reflns_limit_l_max        83 
_diffrn_reflns_theta_min          2.29 
_diffrn_reflns_theta_max          26.50 
_reflns_number_total              21009 
_reflns_number_gt                 15722 
_reflns_threshold_expression      >2sigma(I) 
 
_computing_data_collection        ? 
_computing_cell_refinement        ? 
_computing_data_reduction         ? 
_computing_structure_solution     'SHELXS-97 (Sheldrick, 1990)' 
_computing_structure_refinement   'SHELXL-97 (Sheldrick, 1997)' 
_computing_molecular_graphics     ? 
_computing_publication_material   ? 
 
_refine_special_details 
; 
 Refinement of F^2^ against ALL reflections.  The weighted R-factor wR and 
 goodness of fit S are based on F^2^, conventional R-factors R are based 
 on F, with F set to zero for negative F^2^. The threshold expression of 
 F^2^ > 2sigma(F^2^) is used only for calculating R-factors(gt) etc. and is 
 not relevant to the choice of reflections for refinement.  R-factors based 
 on F^2^ are statistically about twice as large as those based on F, and R- 
 factors based on ALL data will be even larger. 
; 
 
_refine_ls_structure_factor_coef  Fsqd  
_refine_ls_matrix_type            full 
_refine_ls_weighting_scheme       calc  
_refine_ls_weighting_details 
 'calc w=1/[\s^2^(Fo^2^)+(0.0533P)^2^+289.9074P] where P=(Fo^2^+2Fc^2^)/3' 
_atom_sites_solution_primary      direct 
_atom_sites_solution_secondary    difmap 
_atom_sites_solution_hydrogens    geom 
_refine_ls_hydrogen_treatment     mixed 
_refine_ls_extinction_method      none 
_refine_ls_extinction_coef        ? 
_refine_ls_abs_structure_details 
 'Flack H D (1983), Acta Cryst. A39, 876-881' 
_refine_ls_abs_structure_Flack    0.00 
_refine_ls_number_reflns          21009 
_refine_ls_number_parameters      1619 
_refine_ls_number_restraints      579 
_refine_ls_R_factor_all           0.0917 
_refine_ls_R_factor_gt            0.0622 
_refine_ls_wR_factor_ref          0.1543 
_refine_ls_wR_factor_gt           0.1353 
_refine_ls_goodness_of_fit_ref    1.031 
_refine_ls_restrained_S_all       1.031 
_refine_ls_shift/su_max           0.001 
_refine_ls_shift/su_mean          0.000 
 
loop_ 
 _atom_site_label 
 _atom_site_type_symbol 
 _atom_site_fract_x 
 _atom_site_fract_y 
 _atom_site_fract_z 
 _atom_site_U_iso_or_equiv 
 _atom_site_adp_type 
 _atom_site_occupancy 
 _atom_site_symmetry_multiplicity 
 _atom_site_calc_flag 
 _atom_site_refinement_flags 
 _atom_site_disorder_assembly 
 _atom_site_disorder_group 
Cu1 Cu 0.02825(3) -0.03064(3) 0.061640(13) 0.03652(16) Uani 1 1 d . . . 
Cu2 Cu 0.50761(3) 0.99612(3) 0.082840(12) 0.03745(17) Uani 1 1 d . . . 
Cu3 Cu 0.44803(3) 0.96381(3) 0.052360(12) 0.03661(17) Uani 1 1 d . . . 
Cu4 Cu 0.53951(3) 0.97097(3) 0.051780(11) 0.03634(17) Uani 1 1 d . . . 
P1 P 0.53022(10) 1.17954(10) -0.02455(4) 0.0735(6) Uani 1 1 d . . . 
P2 P 0.3333 0.6667 0.10834(8) 0.0821(12) Uani 1 3 d S . . 
P3 P 0.3333 0.6667 -0.06252(8) 0.0837(13) Uani 1 3 d S . . 
P4 P 0.19613(11) 0.81315(10) 0.14102(4) 0.0808(7) Uani 1 1 d . . . 
P5 P 0.3333 0.6667 0.01309(10) 0.0909(15) Uani 1 3 d S . . 
P6 P 0.77689(8) 1.23822(8) 0.06241(3) 0.0601(5) Uani 1 1 d DU . . 
N1 N 0.0197(3) -0.0673(2) 0.03247(9) 0.0544(15) Uani 1 1 d . . . 
N2 N -0.0568(2) -0.1330(2) 0.04837(8) 0.0428(13) Uani 1 1 d . . . 
N3 N -0.0795(2) -0.1298(2) 0.07961(9) 0.0436(12) Uani 1 1 d . . . 
N4 N -0.1274(2) -0.0608(2) 0.07898(8) 0.0418(12) Uani 1 1 d . . . 
N5 N -0.1688(3) -0.0520(3) 0.07751(10) 0.0588(16) Uani 1 1 d . . . 
N6 N -0.2039(3) -0.0830(3) 0.09187(10) 0.0611(17) Uani 1 1 d . B . 
N7 N 0.5201(3) 0.8900(2) 0.04703(9) 0.0511(14) Uani 1 1 d . . . 
N8 N 0.4764(2) 0.9032(2) 0.01980(8) 0.0458(13) Uani 1 1 d . . . 
N9 N 0.4893(2) 0.9838(2) 0.01202(8) 0.0440(12) Uani 1 1 d . . . 
N10 N 0.3788(3) 1.0498(2) 0.02859(10) 0.0560(16) Uani 1 1 d . C . 
N11 N 0.4175(2) 1.0043(2) 0.03630(8) 0.0402(12) Uani 1 1 d . . . 
N12 N 0.3767(2) 1.0114(3) 0.04116(9) 0.0531(15) Uani 1 1 d . . . 
N13 N 0.3848(2) 0.8882(2) 0.06429(9) 0.0450(13) Uani 1 1 d . . . 
N14 N 0.3820(2) 0.9513(2) 0.08567(8) 0.0413(12) Uani 1 1 d . . . 
N15 N 0.4344(2) 1.0391(2) 0.08400(8) 0.0391(12) Uani 1 1 d . . . 
N16 N 0.6019(3) 1.1431(2) 0.11072(11) 0.0634(18) Uani 1 1 d . D . 
N17 N 0.5445(2) 1.0707(2) 0.09584(9) 0.0481(14) Uani 1 1 d . . . 
N18 N 0.5902(3) 1.0917(3) 0.10668(11) 0.0660(18) Uani 1 1 d . . . 
N19 N 0.4962(2) 0.9340(3) 0.10325(9) 0.0557(16) Uani 1 1 d . . . 
N20 N 0.5851(2) 0.9656(2) 0.09345(8) 0.0416(12) Uani 1 1 d . . . 
N21 N 0.6347(2) 1.0381(2) 0.07561(8) 0.0422(12) Uani 1 1 d . . . 
N22 N 0.6069(2) 1.0106(2) 0.03369(9) 0.0466(13) Uani 1 1 d . . . 
N23 N 0.6127(3) 0.9936(3) 0.01604(10) 0.0599(16) Uani 1 1 d . . . 
N24 N 0.6650(2) 1.0285(3) 0.01093(10) 0.0618(18) Uani 1 1 d . E . 
N25 N 0.0000 0.0000 0.1211(3) 0.097(5) Uani 1 3 d S . . 
N26 N 0.6539(10) 1.1229(9) -0.0247(3) 0.223(10) Uani 1 1 d . . . 
N27 N 0.5791(3) 1.1381(3) 0.04501(14) 0.084(2) Uani 1 1 d . . . 
C1 C 0.0509(4) -0.0455(4) 0.01578(14) 0.086(3) Uani 1 1 d . . . 
H1A H 0.0845 -0.0133 0.0168 0.104 Uiso 1 1 calc R . . 
C2 C 0.0340(6) -0.0700(5) -0.00221(16) 0.118(5) Uani 1 1 d . . . 
H2A H 0.0551 -0.0531 -0.0136 0.142 Uiso 1 1 calc R . . 
C3 C -0.0123(6) -0.1176(5) -0.00427(15) 0.106(4) Uani 1 1 d . . . 
H3A H -0.0226 -0.1345 -0.0168 0.127 Uiso 1 1 calc R . . 
C4 C -0.0451(4) -0.1420(4) 0.01258(13) 0.069(2) Uani 1 1 d . . . 
H4A H -0.0778 -0.1752 0.0117 0.083 Uiso 1 1 calc R . . 
C5 C -0.0267(3) -0.1147(3) 0.03072(10) 0.0478(16) Uani 1 1 d . . . 
C6 C -0.0871(3) -0.1875(3) 0.05512(12) 0.0505(17) Uani 1 1 d . . . 
C7 C -0.1021(3) -0.2371(3) 0.04577(14) 0.061(2) Uani 1 1 d . . . 
H7A H -0.0919 -0.2391 0.0326 0.073 Uiso 1 1 calc R . . 
C8 C -0.1335(4) -0.2838(3) 0.05738(17) 0.075(3) Uani 1 1 d . . . 
H8A H -0.1441 -0.3180 0.0519 0.090 Uiso 1 1 calc R . . 
C9 C -0.1491(4) -0.2807(3) 0.07658(17) 0.074(3) Uani 1 1 d . . . 
H9A H -0.1713 -0.3131 0.0835 0.089 Uiso 1 1 calc R . . 
C10 C -0.1335(3) -0.2323(3) 0.08601(14) 0.063(2) Uani 1 1 d . . . 
H10A H -0.1434 -0.2310 0.0993 0.075 Uiso 1 1 calc R . . 
C11 C -0.1020(3) -0.1849(3) 0.07488(11) 0.0479(16) Uani 1 1 d . . . 
C12 C -0.0522(2) -0.0980(3) 0.06353(10) 0.0411(15) Uani 1 1 d . . . 
C13 C -0.1345(3) -0.0948(3) 0.09405(10) 0.0446(15) Uani 1 1 d . . . 
C14 C -0.1841(3) -0.1098(3) 0.10247(11) 0.0530(17) Uani 1 1 d . . . 
H14A H -0.2007 -0.1336 0.1132 0.064 Uiso 1 1 calc R . . 
C15 C -0.2550(4) -0.0812(5) 0.09516(13) 0.088(3) Uani 1 1 d DU . . 
H15A H -0.2759 -0.1061 0.1060 0.105 Uiso 0.708(14) 1 calc PR A 1 
H15B H -0.2459 -0.0445 0.0992 0.105 Uiso 0.708(14) 1 calc PR A 1 
H15C H -0.2739 -0.1030 0.1069 0.105 Uiso 0.292(14) 1 d PR A 2 
H15D H -0.2470 -0.0439 0.0974 0.105 Uiso 0.292(14) 1 d PR A 2 
C16 C -0.2886(15) -0.0966(11) 0.0766(4) 0.087(7) Uani 0.45(3) 1 d PDU B 1 
C16A C -0.2905(11) -0.1024(8) 0.0769(3) 0.078(5) Uani 0.55(3) 1 d PDU B 2 
C17 C -0.2819(12) -0.0515(10) 0.0663(4) 0.109(9) Uani 0.45(3) 1 d PDU B 1 
H17A H -0.2590 -0.0162 0.0712 0.131 Uiso 0.45(3) 1 calc PR B 1 
C17A C -0.2953(11) -0.0710(10) 0.0619(4) 0.123(9) Uani 0.55(3) 1 d PDU B 2 
H17B H -0.2757 -0.0330 0.0629 0.148 Uiso 0.55(3) 1 calc PR B 2 
C18 C -0.3104(11) -0.0603(10) 0.0486(3) 0.102(10) Uani 0.45(3) 1 d PDU B 1 
H18A H -0.3075 -0.0307 0.0414 0.122 Uiso 0.45(3) 1 calc PR B 1 
C18A C -0.3288(13) -0.0954(13) 0.0455(4) 0.150(13) Uani 0.55(3) 1 d PDU B 2 
H18B H -0.3329 -0.0737 0.0359 0.180 Uiso 0.55(3) 1 calc PR B 2 
C19 C -0.3433(12) -0.1128(12) 0.0414(3) 0.100(10) Uani 0.45(3) 1 d PDU B 1 
H19A H -0.3610 -0.1181 0.0291 0.119 Uiso 0.45(3) 1 calc PR B 1 
C19A C -0.3563(12) -0.1514(14) 0.0433(3) 0.143(12) Uani 0.55(3) 1 d PDU B 2 
H19B H -0.3762 -0.1675 0.0316 0.172 Uiso 0.55(3) 1 calc PR B 2 
C20 C -0.3502(15) -0.1576(10) 0.0522(4) 0.132(10) Uani 0.45(3) 1 d PDU B 1 
H20A H -0.3735 -0.1930 0.0475 0.158 Uiso 0.45(3) 1 calc PR B 1 
C20A C -0.3540(11) -0.1836(10) 0.0586(4) 0.133(9) Uani 0.55(3) 1 d PDU B 2 
H20B H -0.3746 -0.2216 0.0578 0.159 Uiso 0.55(3) 1 calc PR B 2 
C21 C -0.3218(15) -0.1489(10) 0.0700(4) 0.106(8) Uani 0.45(3) 1 d PDU B 1 
H21A H -0.3253 -0.1785 0.0774 0.127 Uiso 0.45(3) 1 calc PR B 1 
C21A C -0.3207(13) -0.1586(8) 0.0750(4) 0.111(7) Uani 0.55(3) 1 d PDU B 2 
H21B H -0.3187 -0.1803 0.0851 0.133 Uiso 0.55(3) 1 calc PR B 2 
C22 C -0.0918(3) -0.1097(3) 0.09808(10) 0.0487(16) Uani 1 1 d . . . 
H22A H -0.0588 -0.0779 0.1030 0.058 Uiso 1 1 calc R . . 
H22B H -0.1046 -0.1379 0.1084 0.058 Uiso 1 1 calc R . . 
C23 C 0.5068(4) 0.8017(4) 0.05491(17) 0.084(3) Uani 1 1 d . . . 
H23A H 0.5153 0.7800 0.0630 0.101 Uiso 1 1 calc R . . 
C24 C 0.4714(5) 0.7794(4) 0.03972(18) 0.089(3) Uani 1 1 d . . . 
H24A H 0.4545 0.7419 0.0375 0.106 Uiso 1 1 calc R . . 
C25 C 0.4592(4) 0.8121(3) 0.02693(15) 0.073(2) Uani 1 1 d . . . 
H25A H 0.4349 0.7973 0.0162 0.087 Uiso 1 1 calc R . . 
C26 C 0.4853(3) 0.8666(3) 0.03137(11) 0.0511(17) Uani 1 1 d . . . 
C27 C 0.4862(2) 0.9523(3) 0.02775(10) 0.0376(14) Uani 1 1 d . . . 
C28 C 0.4739(3) 0.9052(3) -0.00129(11) 0.0515(17) Uani 1 1 d . . . 
C29 C 0.4663(3) 0.8669(4) -0.01633(13) 0.069(2) Uani 1 1 d . . . 
H29A H 0.4619 0.8327 -0.0133 0.083 Uiso 1 1 calc R . . 
C30 C 0.4657(4) 0.8829(5) -0.03577(14) 0.081(3) Uani 1 1 d . . . 
H30A H 0.4601 0.8585 -0.0461 0.097 Uiso 1 1 calc R . . 
C31 C 0.4732(4) 0.9351(5) -0.04070(12) 0.082(3) Uani 1 1 d . . . 
H31A H 0.4723 0.9439 -0.0541 0.098 Uiso 1 1 calc R . . 
C32 C 0.4819(3) 0.9730(4) -0.02602(11) 0.065(2) Uani 1 1 d . . . 
H32A H 0.4876 1.0077 -0.0291 0.078 Uiso 1 1 calc R . . 
C33 C 0.4818(3) 0.9563(3) -0.00628(10) 0.0487(16) Uani 1 1 d . . . 
C34 C 0.4968(3) 1.0392(3) 0.01378(11) 0.0494(16) Uani 1 1 d . . . 
H34A H 0.5068 1.0570 0.0007 0.059 Uiso 1 1 calc R . . 
H34B H 0.5266 1.0606 0.0230 0.059 Uiso 1 1 calc R . . 
C35 C 0.4215(3) 1.0674(3) 0.01622(12) 0.0560(18) Uani 1 1 d . . . 
H35A H 0.4323 1.0941 0.0063 0.067 Uiso 1 1 calc R . . 
C36 C 0.4460(3) 1.0380(3) 0.02110(10) 0.0449(15) Uani 1 1 d . . . 
C37 C 0.3406(3) 1.0701(3) 0.03086(17) 0.076(2) Uani 1 1 d DU . . 
H37A H 0.3456 1.0940 0.0196 0.092 Uiso 0.708(14) 1 calc PR A 1 
H37B H 0.3502 1.0922 0.0430 0.092 Uiso 0.708(14) 1 calc PR A 1 
H37C H 0.3471 1.0969 0.0205 0.092 Uiso 0.292(14) 1 d PR A 2 
H37D H 0.3463 1.0879 0.0439 0.092 Uiso 0.292(14) 1 d PR A 2 
C38 C 0.2817(5) 1.0280(10) 0.0320(3) 0.056(6) Uani 0.52(4) 1 d PDU C 1 
C38A C 0.2828(6) 1.0242(11) 0.0298(4) 0.058(7) Uani 0.48(4) 1 d PDU C 2 
C39 C 0.2603(8) 1.0089(9) 0.0509(3) 0.079(7) Uani 0.52(4) 1 d PDU C 1 
H39A H 0.2828 1.0215 0.0622 0.095 Uiso 0.52(4) 1 calc PR C 1 
C39A C 0.2482(10) 1.0053(11) 0.0462(4) 0.099(10) Uani 0.48(4) 1 d PDU C 2 
H39B H 0.2610 1.0209 0.0589 0.119 Uiso 0.48(4) 1 calc PR C 2 
C40 C 0.2055(7) 0.9711(9) 0.0529(3) 0.095(8) Uani 0.52(4) 1 d PDU C 1 
H40A H 0.1908 0.9581 0.0656 0.114 Uiso 0.52(4) 1 calc PR C 1 
C40A C 0.1946(10) 0.9636(12) 0.0441(5) 0.127(12) Uani 0.48(4) 1 d PDU C 2 
H40B H 0.1713 0.9511 0.0551 0.152 Uiso 0.48(4) 1 calc PR C 2 
C41 C 0.1724(6) 0.9526(10) 0.0362(4) 0.094(8) Uani 0.52(4) 1 d PDU C 1 
H41A H 0.1352 0.9276 0.0376 0.113 Uiso 0.52(4) 1 calc PR C 1 
C41A C 0.1763(9) 0.9406(11) 0.0254(6) 0.116(11) Uani 0.48(4) 1 d PDU C 2 
H41B H 0.1403 0.9124 0.0239 0.139 Uiso 0.48(4) 1 calc PR C 2 
C42 C 0.1941(7) 0.9709(9) 0.0172(3) 0.103(9) Uani 0.52(4) 1 d PDU C 1 
H42A H 0.1721 0.9566 0.0059 0.123 Uiso 0.52(4) 1 calc PR C 1 
C42A C 0.2104(13) 0.9588(13) 0.0089(4) 0.165(17) Uani 0.48(4) 1 d PDU C 2 
H42B H 0.1979 0.9423 -0.0035 0.198 Uiso 0.48(4) 1 calc PR C 2 
C43 C 0.2488(7) 1.0107(8) 0.0152(3) 0.079(7) Uani 0.52(4) 1 d PDU C 1 
H43A H 0.2631 1.0256 0.0027 0.095 Uiso 0.52(4) 1 calc PR C 1 
C43A C 0.2633(11) 1.0018(11) 0.0111(4) 0.105(10) Uani 0.48(4) 1 d PDU C 2 
H43B H 0.2858 1.0158 -0.0001 0.126 Uiso 0.48(4) 1 calc PR C 2 
C44 C 0.5307(4) 0.8570(4) 0.05852(13) 0.070(2) Uani 1 1 d . . . 
H44A H 0.5550 0.8721 0.0692 0.084 Uiso 1 1 calc R . . 
C45 C 0.3705(3) 0.8365(3) 0.05967(13) 0.0599(19) Uani 1 1 d . . . 
H45A H 0.3842 0.8305 0.0478 0.072 Uiso 1 1 calc R . . 
C46 C 0.3370(3) 0.7921(3) 0.07121(15) 0.070(2) Uani 1 1 d . . . 
H46A H 0.3302 0.7572 0.0679 0.084 Uiso 1 1 calc R . . 
C47 C 0.3137(3) 0.8007(3) 0.08797(15) 0.075(3) Uani 1 1 d . . . 
H47A H 0.2891 0.7713 0.0958 0.090 Uiso 1 1 calc R . . 
C48 C 0.3270(3) 0.8531(3) 0.09305(12) 0.062(2) Uani 1 1 d . . . 
H48A H 0.3121 0.8597 0.1045 0.074 Uiso 1 1 calc R . . 
C49 C 0.3629(3) 0.8959(3) 0.08086(10) 0.0440(15) Uani 1 1 d . . . 
C50 C 0.4323(2) 0.9918(2) 0.07971(8) 0.0355(13) Uani 1 1 d . . . 
C51 C 0.3513(3) 0.9732(3) 0.09352(10) 0.0453(15) Uani 1 1 d . . . 
C52 C 0.2981(3) 0.9503(4) 0.10067(11) 0.0561(18) Uani 1 1 d . . . 
H52A H 0.2748 0.9125 0.1009 0.067 Uiso 1 1 calc R . . 
C53 C 0.2814(3) 0.9854(4) 0.10731(12) 0.065(2) Uani 1 1 d . . . 
H53A H 0.2459 0.9712 0.1122 0.078 Uiso 1 1 calc R . . 
C54 C 0.3160(4) 1.0420(4) 0.10701(12) 0.069(2) Uani 1 1 d . . . 
H54A H 0.3036 1.0647 0.1120 0.082 Uiso 1 1 calc R . . 
C55 C 0.3683(4) 1.0647(3) 0.09944(12) 0.061(2) Uani 1 1 d . . . 
H55A H 0.3913 1.1025 0.0989 0.073 Uiso 1 1 calc R . . 
C56 C 0.3852(3) 1.0295(3) 0.09262(10) 0.0434(15) Uani 1 1 d . . . 
C57 C 0.4811(3) 1.0940(3) 0.07981(11) 0.0471(16) Uani 1 1 d . . . 
H57A H 0.4697 1.1210 0.0817 0.056 Uiso 1 1 calc R . . 
H57B H 0.4918 1.0956 0.0658 0.056 Uiso 1 1 calc R . . 
C58 C 0.5655(3) 1.1545(3) 0.10233(12) 0.0570(19) Uani 1 1 d . . . 
H58A H 0.5653 1.1874 0.1029 0.068 Uiso 1 1 calc R . . 
C59 C 0.5293(3) 1.1081(3) 0.09293(11) 0.0461(16) Uani 1 1 d . . . 
C60 C 0.6523(4) 1.1779(4) 0.12272(13) 0.091(3) Uani 1 1 d DU . . 
H60A H 0.6839 1.1870 0.1144 0.110 Uiso 0.708(14) 1 calc PR A 1 
H60B H 0.6532 1.2119 0.1260 0.110 Uiso 0.708(14) 1 calc PR A 1 
H60C H 0.6842 1.1812 0.1158 0.110 Uiso 0.292(14) 1 d PR A 2 
H60D H 0.6571 1.2142 0.1242 0.110 Uiso 0.292(14) 1 d PR A 2 
C61 C 0.6573(12) 1.1531(9) 0.14150(19) 0.061(5) Uani 0.47(3) 1 d PDU D 1 
C61A C 0.6467(11) 1.1530(9) 0.1432(2) 0.066(6) Uani 0.53(3) 1 d PDU D 2 
C62 C 0.6627(12) 1.1078(10) 0.1447(3) 0.068(9) Uani 0.47(3) 1 d PDU D 1 
H62A H 0.6670 1.0895 0.1338 0.082 Uiso 0.47(3) 1 calc PR D 1 
C62A C 0.6693(10) 1.1192(10) 0.1431(3) 0.068(7) Uani 0.53(3) 1 d PDU D 2 
H62B H 0.6856 1.1158 0.1314 0.081 Uiso 0.53(3) 1 calc PR D 2 
C63 C 0.6617(15) 1.0891(11) 0.1640(3) 0.115(13) Uani 0.47(3) 1 d PDU D 1 
H63A H 0.6641 1.0579 0.1663 0.138 Uiso 0.47(3) 1 calc PR D 1 
C63A C 0.6679(12) 1.0904(10) 0.1600(4) 0.102(10) Uani 0.53(3) 1 d PDU D 2 
H63B H 0.6854 1.0698 0.1598 0.123 Uiso 0.53(3) 1 calc PR D 2 
C64 C 0.6571(11) 1.1182(12) 0.1798(3) 0.094(8) Uani 0.47(3) 1 d PDU D 1 
H64A H 0.6588 1.1076 0.1929 0.113 Uiso 0.47(3) 1 calc PR D 1 
C64A C 0.6413(11) 1.0914(11) 0.1773(3) 0.111(9) Uani 0.53(3) 1 d PDU D 2 
H64B H 0.6350 1.0674 0.1879 0.133 Uiso 0.53(3) 1 calc PR D 2 
C65 C 0.6502(12) 1.1626(12) 0.1766(2) 0.090(8) Uani 0.47(3) 1 d PDU D 1 
H65A H 0.6449 1.1801 0.1875 0.108 Uiso 0.47(3) 1 calc PR D 1 
C65A C 0.6244(11) 1.1297(12) 0.1782(2) 0.098(8) Uani 0.53(3) 1 d PDU D 2 
H65B H 0.6127 1.1366 0.1904 0.117 Uiso 0.53(3) 1 calc PR D 2 
C66 C 0.6509(12) 1.1811(10) 0.1573(3) 0.078(7) Uani 0.47(3) 1 d PDU D 1 
H66A H 0.6472 1.2117 0.1551 0.093 Uiso 0.47(3) 1 calc PR D 1 
C66A C 0.6248(12) 1.1577(10) 0.1612(3) 0.087(7) Uani 0.53(3) 1 d PDU D 2 
H66B H 0.6098 1.1806 0.1619 0.105 Uiso 0.53(3) 1 calc PR D 2 
C67 C 0.4505(4) 0.8965(5) 0.11205(14) 0.088(3) Uani 1 1 d . . . 
H67A H 0.4217 0.9035 0.1134 0.105 Uiso 1 1 calc R . . 
C68 C 0.4435(5) 0.8472(6) 0.11933(19) 0.128(6) Uani 1 1 d . . . 
H68A H 0.4098 0.8209 0.1245 0.153 Uiso 1 1 calc R . . 
C69 C 0.4860(5) 0.8378(4) 0.11888(17) 0.105(4) Uani 1 1 d . . . 
H69A H 0.4823 0.8054 0.1241 0.127 Uiso 1 1 calc R . . 
C70 C 0.5356(4) 0.8776(4) 0.11045(14) 0.081(3) Uani 1 1 d . . . 
H70A H 0.5659 0.8728 0.1099 0.097 Uiso 1 1 calc R . . 
C71 C 0.5376(3) 0.9244(3) 0.10298(11) 0.0501(17) Uani 1 1 d . . . 
C72 C 0.5831(3) 0.9969(2) 0.07801(9) 0.0387(14) Uani 1 1 d . . . 
C73 C 0.6388(3) 0.9898(3) 0.10130(10) 0.0477(16) Uani 1 1 d . . . 
C74 C 0.6603(3) 0.9758(4) 0.11753(11) 0.060(2) Uani 1 1 d . . . 
H74A H 0.6388 0.9457 0.1257 0.072 Uiso 1 1 calc R . . 
C75 C 0.7158(4) 1.0096(5) 0.12086(14) 0.076(3) Uani 1 1 d . . . 
H75A H 0.7322 1.0023 0.1317 0.091 Uiso 1 1 calc R . . 
C76 C 0.7476(3) 1.0539(4) 0.10867(14) 0.070(2) Uani 1 1 d . . . 
H76A H 0.7849 1.0750 0.1114 0.084 Uiso 1 1 calc R . . 
C77 C 0.7263(3) 1.0679(3) 0.09264(13) 0.059(2) Uani 1 1 d . . . 
H77A H 0.7481 1.0974 0.0843 0.070 Uiso 1 1 calc R . . 
C78 C 0.6697(3) 1.0351(3) 0.08955(10) 0.0459(16) Uani 1 1 d . . . 
C79 C 0.6528(3) 1.0792(3) 0.05965(12) 0.0546(18) Uani 1 1 d . . . 
H79A H 0.6895 1.1088 0.0626 0.066 Uiso 1 1 calc R . . 
H79B H 0.6286 1.0944 0.0591 0.066 Uiso 1 1 calc R . . 
C80 C 0.6528(3) 1.0546(3) 0.03956(11) 0.0488(17) Uani 1 1 d . . . 
C81 C 0.6909(3) 1.0662(3) 0.02523(12) 0.060(2) Uani 1 1 d . . . 
H81A H 0.7273 1.0943 0.0253 0.072 Uiso 1 1 calc R . . 
C82 C 0.6860(4) 1.0216(4) -0.00865(14) 0.087(3) Uani 1 1 d U . . 
H82A H 0.7250 1.0473 -0.0094 0.104 Uiso 0.708(14) 1 calc PR A 1 
H82B H 0.6684 1.0304 -0.0194 0.104 Uiso 0.708(14) 1 calc PR A 1 
H82C H 0.6608 1.0198 -0.0190 0.104 Uiso 0.292(14) 1 d PR A 2 
H82D H 0.7207 1.0547 -0.0111 0.104 Uiso 0.292(14) 1 d PR A 2 
C83 C 0.6760(5) 0.9652(5) -0.0116(2) 0.080(4) Uani 0.78(4) 1 d PDU E 1 
C83A C 0.688(2) 0.9700(18) -0.0109(10) 0.097(10) Uani 0.22(4) 1 d PDU E 2 
C84 C 0.7185(6) 0.9549(7) -0.0095(3) 0.107(6) Uani 0.78(4) 1 d PDU E 1 
H84A H 0.7529 0.9832 -0.0057 0.128 Uiso 0.78(4) 1 calc PR E 1 
C84A C 0.7317(19) 0.9682(16) -0.0024(8) 0.084(17) Uani 0.22(4) 1 d PDU E 2 
H84B H 0.7612 0.9998 0.0028 0.101 Uiso 0.22(4) 1 calc PR E 2 
C85 C 0.7108(8) 0.9033(8) -0.0129(4) 0.141(8) Uani 0.78(4) 1 d PDU E 1 
H85A H 0.7405 0.8974 -0.0123 0.170 Uiso 0.78(4) 1 calc PR E 1 
C85A C 0.7311(18) 0.9189(19) -0.0016(10) 0.11(2) Uani 0.22(4) 1 d PDU E 2 
H85B H 0.7609 0.9176 0.0037 0.129 Uiso 0.22(4) 1 calc PR E 2 
C86 C 0.6591(10) 0.8604(7) -0.0171(4) 0.136(8) Uani 0.78(4) 1 d PDU E 1 
H86A H 0.6522 0.8245 -0.0173 0.163 Uiso 0.78(4) 1 calc PR E 1 
C86A C 0.686(2) 0.8718(16) -0.0087(9) 0.10(2) Uani 0.22(4) 1 d PDU E 2 
H86B H 0.6848 0.8383 -0.0071 0.124 Uiso 0.22(4) 1 calc PR E 2 
C87 C 0.6179(8) 0.8717(6) -0.0211(3) 0.121(6) Uani 0.78(4) 1 d PDU E 1 
H87A H 0.5841 0.8439 -0.0257 0.146 Uiso 0.78(4) 1 calc PR E 1 
C87A C 0.644(3) 0.8742(19) -0.0183(10) 0.11(2) Uani 0.22(4) 1 d PDU E 2 
H87B H 0.6164 0.8433 -0.0246 0.129 Uiso 0.22(4) 1 calc PR E 2 
C88 C 0.6260(7) 0.9237(6) -0.0184(3) 0.095(5) Uani 0.78(4) 1 d PDU E 1 
H88A H 0.5979 0.9309 -0.0212 0.114 Uiso 0.78(4) 1 calc PR E 1 
C88A C 0.644(3) 0.923(2) -0.0184(11) 0.12(3) Uani 0.22(4) 1 d PDU E 2 
H88B H 0.6138 0.9242 -0.0235 0.141 Uiso 0.22(4) 1 calc PR E 2 
C89 C 0.0000 0.0000 0.1378(3) 0.075(4) Uani 1 3 d S . . 
C90 C 0.0000 0.0000 0.1593(3) 0.120(7) Uani 1 3 d S . . 
H90A H -0.0062 0.0286 0.1641 0.180 Uiso 1 1 d R . . 
C91 C 0.6686(9) 1.1516(8) -0.0129(3) 0.145(6) Uani 1 1 d . . . 
C92 C 0.6905(9) 1.1914(7) 0.0022(3) 0.177(8) Uani 1 1 d . . . 
H92A H 0.6810 1.2191 -0.0004 0.265 Uiso 1 1 calc R . . 
H92B H 0.7297 1.2077 0.0023 0.265 Uiso 1 1 calc R . . 
H92C H 0.6759 1.1746 0.0150 0.265 Uiso 1 1 calc R . . 
C93 C 0.5948(4) 1.1831(4) 0.04431(15) 0.071(2) Uani 1 1 d . . . 
C94 C 0.6139(5) 1.2415(4) 0.0429(2) 0.120(5) Uani 1 1 d . . . 
H94A H 0.6488 1.2618 0.0495 0.180 Uiso 1 1 calc R . . 
H94B H 0.5879 1.2492 0.0494 0.180 Uiso 1 1 calc R . . 
H94C H 0.6174 1.2521 0.0290 0.180 Uiso 1 1 calc R . . 
F1 F 0.5461(3) 1.2424(3) -0.02474(16) 0.154(3) Uani 1 1 d . . . 
F2 F 0.5302(3) 1.1776(5) -0.00120(10) 0.173(4) Uani 1 1 d . . . 
F3 F 0.5106(4) 1.1171(3) -0.02432(12) 0.146(3) Uani 1 1 d . . . 
F4 F 0.4679(3) 1.1635(3) -0.02504(13) 0.136(3) Uani 1 1 d . . . 
F5 F 0.5927(3) 1.1969(3) -0.02450(11) 0.120(2) Uani 1 1 d . . . 
F6 F 0.5300(3) 1.1785(3) -0.04820(9) 0.118(2) Uani 1 1 d . . . 
F7 F 0.2877(4) 0.6650(4) 0.09419(19) 0.181(4) Uani 1 1 d . . . 
F8 F 0.3282(6) 0.7093(5) 0.12041(18) 0.210(5) Uani 1 1 d . . . 
F9 F 0.2873(4) 0.6639(4) -0.04920(16) 0.163(3) Uani 1 1 d . . . 
F10 F 0.3275(4) 0.7093(4) -0.07592(16) 0.165(3) Uani 1 1 d . . . 
F11 F 0.1884(6) 0.7932(4) 0.11808(13) 0.196(5) Uani 1 1 d . . . 
F12 F 0.1993(4) 0.8667(3) 0.13395(15) 0.155(3) Uani 1 1 d . . . 
F13 F 0.1336(3) 0.7835(4) 0.14265(17) 0.172(4) Uani 1 1 d . . . 
F14 F 0.2596(3) 0.8417(4) 0.13795(16) 0.169(4) Uani 1 1 d . . . 
F15 F 0.2072(5) 0.8316(4) 0.16277(12) 0.175(4) Uani 1 1 d . . . 
F16 F 0.1932(4) 0.7586(3) 0.14775(15) 0.168(4) Uani 1 1 d . . . 
F17 F 0.3397(3) 0.7152(3) 0.02741(13) 0.118(2) Uani 1 1 d . . . 
F18 F 0.3828(2) 0.7090(3) -0.00018(12) 0.111(2) Uani 1 1 d . . . 
F19 F 0.7846(2) 1.2847(2) 0.07740(11) 0.114(2) Uani 1 1 d . A . 
F20 F 0.7697(3) 1.1905(2) 0.04791(10) 0.1029(19) Uani 1 1 d . A . 
F21 F 0.7255(3) 1.2334(5) 0.05221(17) 0.109(4) Uani 0.708(14) 1 d PDU A 1 
F21A F 0.7754(13) 1.2760(13) 0.0457(4) 0.178(15) Uani 0.292(14) 1 d PDU A 2 
F22 F 0.8157(4) 1.2818(3) 0.04698(14) 0.112(4) Uani 0.708(14) 1 d PDU A 1 
F22A F 0.8400(4) 1.2633(9) 0.0598(4) 0.095(7) Uani 0.292(14) 1 d PDU A 2 
F23 F 0.8286(4) 1.2409(4) 0.07270(18) 0.108(4) Uani 0.708(14) 1 d PDU A 1 
F23A F 0.7759(10) 1.1943(8) 0.0770(3) 0.099(7) Uani 0.292(14) 1 d PDU A 2 
F24 F 0.7399(5) 1.1961(3) 0.07899(12) 0.116(4) Uani 0.708(14) 1 d PDU A 1 
F24A F 0.7139(4) 1.2119(9) 0.0653(4) 0.103(7) Uani 0.292(14) 1 d PDU A 2 
 
loop_ 
 _atom_site_aniso_label 
 _atom_site_aniso_U_11 
 _atom_site_aniso_U_22 
 _atom_site_aniso_U_33 
 _atom_site_aniso_U_23 
 _atom_site_aniso_U_13 
 _atom_site_aniso_U_12 
Cu1 0.0324(4) 0.0333(4) 0.0437(4) -0.0021(3) -0.0016(3) 0.0162(3) 
Cu2 0.0364(4) 0.0379(4) 0.0387(4) -0.0014(3) -0.0041(3) 0.0190(3) 
Cu3 0.0329(4) 0.0391(4) 0.0357(4) 0.0007(3) 0.0000(3) 0.0164(3) 
Cu4 0.0323(4) 0.0365(4) 0.0376(4) 0.0008(3) -0.0003(3) 0.0151(3) 
P1 0.0651(14) 0.0653(14) 0.0672(14) 0.0077(11) 0.0041(11) 0.0155(11) 
P2 0.0692(16) 0.0692(16) 0.108(4) 0.000 0.000 0.0346(8) 
P3 0.0740(17) 0.0740(17) 0.103(3) 0.000 0.000 0.0370(9) 
P4 0.0756(15) 0.0600(14) 0.0793(15) 0.0086(13) -0.0189(13) 0.0133(12) 
P5 0.0641(16) 0.0641(16) 0.144(5) 0.000 0.000 0.0321(8) 
P6 0.0525(11) 0.0438(10) 0.0800(15) -0.0038(10) -0.0148(10) 0.0210(9) 
N1 0.055(4) 0.050(3) 0.047(3) -0.006(3) 0.009(3) 0.019(3) 
N2 0.046(3) 0.031(3) 0.049(3) -0.003(2) 0.000(3) 0.017(2) 
N3 0.042(3) 0.040(3) 0.050(3) 0.007(2) 0.001(2) 0.021(3) 
N4 0.033(3) 0.042(3) 0.046(3) -0.002(3) 0.010(2) 0.016(2) 
N5 0.054(4) 0.059(4) 0.065(4) 0.000(3) 0.012(3) 0.031(3) 
N6 0.054(4) 0.064(4) 0.061(4) -0.012(3) 0.013(3) 0.027(3) 
N7 0.069(4) 0.042(3) 0.046(3) 0.008(3) 0.008(3) 0.031(3) 
N8 0.048(3) 0.042(3) 0.044(3) -0.007(2) -0.003(3) 0.020(3) 
N9 0.041(3) 0.046(3) 0.042(3) 0.000(2) 0.001(2) 0.021(3) 
N10 0.058(4) 0.045(3) 0.072(4) 0.000(3) -0.008(3) 0.031(3) 
N11 0.036(3) 0.050(3) 0.041(3) 0.001(2) -0.004(2) 0.027(3) 
N12 0.050(3) 0.062(4) 0.056(4) 0.007(3) 0.002(3) 0.034(3) 
N13 0.036(3) 0.038(3) 0.055(3) -0.006(3) 0.001(2) 0.014(2) 
N14 0.031(3) 0.044(3) 0.043(3) 0.006(2) 0.005(2) 0.015(2) 
N15 0.037(3) 0.030(3) 0.049(3) 0.004(2) 0.000(2) 0.016(2) 
N16 0.060(4) 0.038(3) 0.075(4) -0.014(3) -0.023(3) 0.011(3) 
N17 0.048(3) 0.038(3) 0.054(3) -0.010(3) -0.018(3) 0.019(3) 
N18 0.060(4) 0.060(4) 0.079(5) -0.021(3) -0.028(4) 0.030(3) 
N19 0.046(3) 0.065(4) 0.042(3) 0.023(3) 0.001(3) 0.018(3) 
N20 0.042(3) 0.041(3) 0.045(3) 0.008(2) -0.009(2) 0.023(3) 
N21 0.042(3) 0.035(3) 0.045(3) 0.001(2) -0.003(2) 0.016(2) 
N22 0.031(3) 0.046(3) 0.050(3) 0.007(3) 0.005(2) 0.010(3) 
N23 0.050(4) 0.064(4) 0.054(4) 0.000(3) 0.010(3) 0.020(3) 
N24 0.044(3) 0.078(5) 0.051(4) 0.026(3) 0.021(3) 0.021(3) 
N25 0.107(8) 0.107(8) 0.078(11) 0.000 0.000 0.053(4) 
N26 0.36(3) 0.27(2) 0.173(15) -0.076(15) -0.033(16) 0.26(2) 
N27 0.081(5) 0.061(5) 0.097(6) 0.006(4) 0.000(4) 0.026(4) 
C1 0.094(7) 0.058(5) 0.074(6) -0.007(5) 0.044(5) 0.013(5) 
C2 0.168(12) 0.079(7) 0.064(6) -0.008(6) 0.042(7) 0.030(8) 
C3 0.161(12) 0.090(8) 0.053(6) -0.014(5) 0.010(6) 0.052(8) 
C4 0.083(6) 0.067(5) 0.060(5) -0.009(4) -0.005(4) 0.040(5) 
C5 0.054(4) 0.046(4) 0.047(4) -0.014(3) 0.000(3) 0.028(4) 
C6 0.037(4) 0.036(4) 0.074(5) -0.001(3) -0.006(3) 0.016(3) 
C7 0.055(4) 0.045(4) 0.088(6) -0.009(4) 0.000(4) 0.028(4) 
C8 0.069(6) 0.039(4) 0.116(8) -0.002(5) 0.000(5) 0.026(4) 
C9 0.061(5) 0.039(4) 0.118(8) 0.014(5) 0.007(5) 0.022(4) 
C10 0.053(4) 0.044(4) 0.083(6) 0.018(4) 0.006(4) 0.019(4) 
C11 0.035(3) 0.037(4) 0.067(5) 0.005(3) -0.006(3) 0.015(3) 
C12 0.031(3) 0.050(4) 0.046(4) -0.001(3) -0.008(3) 0.022(3) 
C13 0.044(4) 0.043(4) 0.039(4) -0.009(3) -0.004(3) 0.016(3) 
C14 0.051(4) 0.054(4) 0.049(4) -0.009(3) 0.004(3) 0.023(4) 
C15 0.071(6) 0.105(7) 0.100(6) -0.005(6) 0.029(4) 0.053(6) 
C16 0.073(10) 0.101(9) 0.098(9) 0.015(7) 0.022(7) 0.053(7) 
C16A 0.064(8) 0.098(8) 0.097(8) 0.019(6) 0.023(6) 0.059(6) 
C17 0.114(13) 0.104(11) 0.121(13) 0.001(8) -0.007(9) 0.062(9) 
C17A 0.126(12) 0.124(12) 0.126(12) 0.020(8) -0.012(9) 0.068(9) 
C18 0.111(13) 0.104(13) 0.107(13) 0.009(8) -0.006(8) 0.066(9) 
C18A 0.150(16) 0.148(16) 0.145(15) 0.009(9) -0.002(9) 0.071(10) 
C19 0.089(12) 0.111(13) 0.101(12) 0.001(8) -0.011(8) 0.052(9) 
C19A 0.136(14) 0.154(15) 0.138(14) -0.001(9) 0.007(9) 0.071(10) 
C20 0.128(13) 0.135(13) 0.130(12) 0.016(9) -0.019(9) 0.063(9) 
C20A 0.125(12) 0.138(12) 0.132(12) 0.006(9) -0.016(8) 0.063(8) 
C21 0.098(12) 0.110(10) 0.108(11) 0.003(8) -0.006(8) 0.053(8) 
C21A 0.107(11) 0.108(9) 0.108(11) 0.013(8) -0.004(8) 0.047(8) 
C22 0.051(4) 0.045(4) 0.042(4) 0.002(3) -0.007(3) 0.018(3) 
C23 0.094(7) 0.054(5) 0.111(8) 0.011(5) -0.009(6) 0.043(5) 
C24 0.096(7) 0.043(5) 0.119(9) -0.011(5) -0.001(7) 0.029(5) 
C25 0.074(6) 0.049(5) 0.090(6) -0.011(4) -0.014(5) 0.027(4) 
C26 0.049(4) 0.044(4) 0.056(4) -0.007(3) 0.007(3) 0.020(3) 
C27 0.023(3) 0.038(3) 0.046(3) 0.008(3) 0.008(3) 0.012(3) 
C28 0.044(4) 0.070(5) 0.046(4) -0.013(3) -0.008(3) 0.032(4) 
C29 0.064(5) 0.085(6) 0.064(5) -0.034(5) -0.018(4) 0.041(5) 
C30 0.081(6) 0.118(9) 0.053(5) -0.028(5) -0.004(4) 0.056(6) 
C31 0.079(6) 0.145(10) 0.032(4) -0.008(5) 0.003(4) 0.064(7) 
C32 0.054(4) 0.092(6) 0.048(4) 0.008(4) 0.006(3) 0.037(4) 
C33 0.040(4) 0.072(5) 0.037(3) 0.000(3) -0.005(3) 0.030(4) 
C34 0.050(4) 0.054(4) 0.046(4) 0.010(3) 0.001(3) 0.028(3) 
C35 0.048(4) 0.052(4) 0.068(5) 0.011(4) -0.001(4) 0.025(4) 
C36 0.045(4) 0.037(3) 0.046(4) 0.003(3) -0.003(3) 0.015(3) 
C37 0.067(5) 0.064(5) 0.116(7) 0.003(5) -0.003(5) 0.046(4) 
C38 0.062(7) 0.058(8) 0.061(9) 0.004(7) 0.004(7) 0.038(6) 
C38A 0.057(7) 0.063(9) 0.067(10) 0.009(7) 0.000(7) 0.041(6) 
C39 0.080(10) 0.085(10) 0.077(10) -0.004(7) -0.002(8) 0.044(8) 
C39A 0.097(13) 0.100(13) 0.099(13) -0.004(9) 0.003(9) 0.050(9) 
C40 0.090(11) 0.103(11) 0.094(11) 0.013(8) 0.014(8) 0.050(8) 
C40A 0.123(14) 0.132(14) 0.115(15) 0.001(9) 0.005(9) 0.055(10) 
C41 0.079(10) 0.104(11) 0.093(12) -0.008(8) -0.001(8) 0.040(8) 
C41A 0.103(13) 0.112(13) 0.115(14) -0.011(9) -0.009(9) 0.042(9) 
C42 0.087(11) 0.115(12) 0.099(11) 0.005(8) -0.024(8) 0.044(8) 
C42A 0.162(19) 0.168(19) 0.162(19) -0.009(10) -0.004(10) 0.081(12) 
C43 0.075(9) 0.088(10) 0.069(9) 0.005(7) 0.008(7) 0.037(7) 
C43A 0.098(13) 0.110(13) 0.106(13) 0.003(9) -0.006(9) 0.050(9) 
C44 0.102(7) 0.067(5) 0.064(5) -0.006(4) -0.013(5) 0.058(5) 
C45 0.045(4) 0.046(4) 0.076(5) -0.007(4) 0.002(4) 0.013(3) 
C46 0.049(4) 0.044(4) 0.104(7) 0.001(4) 0.002(5) 0.013(4) 
C47 0.056(5) 0.044(4) 0.089(6) 0.014(4) 0.001(5) -0.002(4) 
C48 0.053(4) 0.062(5) 0.055(5) 0.011(4) 0.009(4) 0.018(4) 
C49 0.034(3) 0.050(4) 0.044(4) 0.006(3) 0.008(3) 0.017(3) 
C50 0.039(3) 0.031(3) 0.029(3) 0.004(2) -0.012(2) 0.013(3) 
C51 0.042(4) 0.061(4) 0.042(4) 0.002(3) 0.000(3) 0.033(3) 
C52 0.049(4) 0.072(5) 0.047(4) -0.005(4) 0.000(3) 0.030(4) 
C53 0.052(5) 0.099(7) 0.058(5) 0.005(4) 0.009(4) 0.047(5) 
C54 0.079(6) 0.108(8) 0.055(5) 0.004(5) 0.007(4) 0.074(6) 
C55 0.079(6) 0.066(5) 0.056(4) -0.010(4) -0.012(4) 0.051(5) 
C56 0.042(4) 0.057(4) 0.038(4) 0.000(3) -0.003(3) 0.030(3) 
C57 0.043(4) 0.041(4) 0.059(4) 0.005(3) -0.001(3) 0.023(3) 
C58 0.057(5) 0.035(4) 0.071(5) -0.001(3) -0.007(4) 0.018(3) 
C59 0.051(4) 0.036(3) 0.052(4) 0.001(3) -0.007(3) 0.022(3) 
C60 0.084(6) 0.058(5) 0.107(7) -0.025(5) -0.048(6) 0.017(5) 
C61 0.051(9) 0.065(9) 0.071(8) -0.028(6) -0.015(6) 0.032(7) 
C61A 0.064(10) 0.068(8) 0.081(8) -0.028(6) -0.031(6) 0.044(7) 
C62 0.072(12) 0.064(11) 0.075(12) -0.001(8) -0.008(8) 0.039(8) 
C62A 0.063(10) 0.071(10) 0.074(10) -0.018(7) -0.005(7) 0.036(8) 
C63 0.104(15) 0.129(16) 0.119(16) -0.009(9) 0.000(9) 0.064(10) 
C63A 0.099(13) 0.114(13) 0.106(12) -0.001(8) -0.010(8) 0.062(9) 
C64 0.089(11) 0.107(12) 0.085(11) -0.006(8) -0.015(8) 0.048(9) 
C64A 0.114(12) 0.113(12) 0.109(12) -0.002(9) -0.014(8) 0.061(9) 
C65 0.090(12) 0.099(12) 0.080(11) -0.006(8) -0.008(8) 0.046(9) 
C65A 0.104(11) 0.106(12) 0.089(10) -0.013(8) 0.007(8) 0.057(9) 
C66 0.081(11) 0.079(10) 0.081(10) -0.021(8) -0.004(8) 0.046(8) 
C66A 0.091(11) 0.089(10) 0.102(11) -0.007(8) -0.007(8) 0.060(8) 
C67 0.056(5) 0.123(9) 0.067(5) 0.049(6) 0.009(4) 0.032(5) 
C68 0.070(7) 0.149(11) 0.117(9) 0.106(9) 0.006(6) 0.018(7) 
C69 0.114(9) 0.067(6) 0.108(9) 0.051(6) -0.019(7) 0.024(6) 
C70 0.102(7) 0.075(6) 0.078(6) 0.031(5) 0.010(5) 0.052(6) 
C71 0.059(4) 0.046(4) 0.050(4) 0.006(3) -0.002(3) 0.030(4) 
C72 0.045(4) 0.031(3) 0.039(3) 0.007(3) 0.015(3) 0.019(3) 
C73 0.051(4) 0.060(4) 0.049(4) -0.002(3) -0.011(3) 0.041(4) 
C74 0.071(5) 0.084(6) 0.049(4) -0.001(4) -0.009(4) 0.056(5) 
C75 0.084(6) 0.120(8) 0.061(5) -0.023(5) -0.033(5) 0.080(6) 
C76 0.046(4) 0.087(6) 0.080(6) -0.029(5) -0.026(4) 0.037(5) 
C77 0.035(4) 0.062(5) 0.075(5) -0.015(4) -0.009(3) 0.021(3) 
C78 0.042(4) 0.052(4) 0.049(4) -0.013(3) -0.014(3) 0.028(3) 
C79 0.044(4) 0.035(4) 0.076(5) 0.003(3) -0.005(4) 0.013(3) 
C80 0.044(4) 0.039(4) 0.052(4) 0.015(3) 0.000(3) 0.012(3) 
C81 0.039(4) 0.061(5) 0.060(5) 0.025(4) 0.004(4) 0.010(4) 
C82 0.079(6) 0.107(6) 0.065(5) 0.024(5) 0.037(5) 0.040(6) 
C83 0.067(7) 0.101(6) 0.062(6) 0.004(5) 0.028(5) 0.036(6) 
C83A 0.092(14) 0.103(11) 0.088(14) 0.004(9) 0.003(9) 0.043(9) 
C84 0.092(8) 0.117(9) 0.107(9) -0.003(7) 0.010(7) 0.050(7) 
C84A 0.078(19) 0.091(19) 0.085(19) -0.005(10) 0.013(10) 0.044(12) 
C85 0.143(11) 0.153(12) 0.155(13) -0.019(8) 0.023(8) 0.094(9) 
C85A 0.11(2) 0.11(2) 0.11(2) -0.005(10) 0.005(10) 0.056(14) 
C86 0.155(12) 0.129(11) 0.139(12) -0.022(8) 0.007(9) 0.083(9) 
C86A 0.10(2) 0.10(2) 0.11(2) -0.001(10) 0.001(10) 0.052(14) 
C87 0.118(10) 0.123(9) 0.109(9) -0.023(7) 0.003(8) 0.049(7) 
C87A 0.11(2) 0.11(2) 0.11(2) -0.002(10) -0.003(10) 0.056(14) 
C88 0.089(8) 0.109(8) 0.080(8) 0.001(6) 0.007(6) 0.043(7) 
C88A 0.12(3) 0.12(3) 0.12(3) 0.001(10) 0.001(10) 0.060(16) 
C89 0.076(7) 0.076(7) 0.073(11) 0.000 0.000 0.038(3) 
C90 0.128(12) 0.128(12) 0.104(16) 0.000 0.000 0.064(6) 
C91 0.221(19) 0.167(15) 0.114(12) -0.016(11) 0.017(12) 0.147(16) 
C92 0.27(2) 0.117(12) 0.129(13) 0.013(11) -0.011(14) 0.084(14) 
C93 0.056(5) 0.065(6) 0.087(6) 0.003(5) 0.000(4) 0.025(5) 
C94 0.095(8) 0.060(6) 0.187(14) 0.005(8) -0.003(9) 0.027(6) 
F1 0.122(6) 0.086(5) 0.232(10) -0.014(5) 0.004(6) 0.036(4) 
F2 0.131(6) 0.240(11) 0.068(4) -0.011(5) -0.002(4) 0.033(7) 
F3 0.180(8) 0.089(5) 0.145(6) 0.017(4) -0.051(6) 0.051(5) 
F4 0.072(4) 0.157(7) 0.160(7) -0.025(6) -0.001(4) 0.043(4) 
F5 0.092(4) 0.164(7) 0.108(5) 0.032(5) 0.005(4) 0.067(5) 
F6 0.137(6) 0.167(7) 0.075(4) 0.021(4) 0.005(4) 0.094(5) 
F7 0.151(8) 0.164(8) 0.236(11) -0.022(8) -0.072(8) 0.085(7) 
F8 0.260(12) 0.198(10) 0.198(10) -0.101(9) -0.009(10) 0.135(10) 
F9 0.136(7) 0.194(9) 0.188(9) 0.032(7) 0.054(6) 0.104(7) 
F10 0.188(9) 0.145(7) 0.175(8) 0.043(6) -0.008(7) 0.092(7) 
F11 0.293(14) 0.140(7) 0.108(6) -0.029(5) -0.056(8) 0.073(8) 
F12 0.157(7) 0.075(4) 0.194(8) 0.034(5) -0.019(6) 0.029(5) 
F13 0.081(5) 0.148(7) 0.240(11) 0.048(7) -0.018(6) 0.021(5) 
F14 0.098(5) 0.182(8) 0.202(10) 0.033(7) 0.027(6) 0.051(6) 
F15 0.218(10) 0.168(8) 0.083(5) -0.010(5) -0.014(6) 0.056(7) 
F16 0.207(9) 0.107(6) 0.197(9) 0.024(6) -0.059(8) 0.083(6) 
F17 0.101(5) 0.081(4) 0.170(7) -0.013(4) 0.034(5) 0.044(4) 
F18 0.073(4) 0.091(4) 0.156(6) -0.024(4) 0.019(4) 0.032(3) 
F19 0.076(4) 0.082(4) 0.160(6) -0.056(4) -0.002(4) 0.022(3) 
F20 0.105(4) 0.076(4) 0.125(5) -0.043(3) -0.022(4) 0.043(3) 
F21 0.074(5) 0.141(7) 0.123(7) -0.011(6) -0.029(5) 0.064(5) 
F21A 0.188(18) 0.170(17) 0.181(18) 0.015(9) -0.003(10) 0.094(11) 
F22 0.108(7) 0.093(6) 0.110(6) 0.021(5) 0.029(5) 0.031(5) 
F22A 0.076(7) 0.096(10) 0.106(11) -0.017(8) 0.014(8) 0.037(7) 
F23 0.111(6) 0.104(6) 0.133(7) -0.022(5) -0.059(5) 0.072(5) 
F23A 0.109(11) 0.103(10) 0.099(10) 0.017(7) -0.008(8) 0.064(8) 
F24 0.130(8) 0.075(5) 0.089(5) 0.004(4) 0.018(5) 0.011(5) 
F24A 0.077(7) 0.109(11) 0.124(12) -0.020(8) -0.001(8) 0.048(7) 
 
_geom_special_details 
; 
 All esds (except the esd in the dihedral angle between two l.s. planes) 
 are estimated using the full covariance matrix.  The cell esds are taken 
 into account individually in the estimation of esds in distances, angles 
 and torsion angles; correlations between esds in cell parameters are only 
 used when they are defined by crystal symmetry.  An approximate (isotropic) 
 treatment of cell esds is used for estimating esds involving l.s. planes. 
; 
 
loop_ 
 _geom_bond_atom_site_label_1 
 _geom_bond_atom_site_label_2 
 _geom_bond_distance 
 _geom_bond_site_symmetry_2 
 _geom_bond_publ_flag 
Cu1 N4 2.030(5) 2 ? 
Cu1 C12 2.071(6) 2 ? 
Cu1 C12 2.111(6) . ? 
Cu1 N1 2.151(6) . ? 
Cu1 Cu1 2.4898(12) 2 ? 
Cu1 Cu1 2.4898(12) 3 ? 
Cu2 N17 2.015(5) . ? 
Cu2 C50 2.074(6) . ? 
Cu2 N19 2.107(6) . ? 
Cu2 C72 2.142(6) . ? 
Cu2 Cu4 2.4899(11) . ? 
Cu2 Cu3 2.4928(11) . ? 
Cu3 N11 2.038(5) . ? 
Cu3 C27 2.069(6) . ? 
Cu3 C50 2.113(6) . ? 
Cu3 N13 2.133(5) . ? 
Cu3 Cu4 2.4833(10) . ? 
Cu4 N22 2.043(5) . ? 
Cu4 C72 2.044(7) . ? 
Cu4 C27 2.071(6) . ? 
Cu4 N7 2.086(6) . ? 
P1 F2 1.551(7) . ? 
P1 F3 1.558(7) . ? 
P1 F6 1.570(6) . ? 
P1 F5 1.574(7) . ? 
P1 F4 1.580(7) . ? 
P1 F1 1.594(8) . ? 
P2 F8 1.511(9) . ? 
P2 F8 1.511(9) 2_665 ? 
P2 F8 1.511(9) 3_565 ? 
P2 F7 1.575(9) . ? 
P2 F7 1.575(9) 3_565 ? 
P2 F7 1.575(9) 2_665 ? 
P3 F9 1.540(8) . ? 
P3 F9 1.540(8) 3_565 ? 
P3 F9 1.540(8) 2_665 ? 
P3 F10 1.568(9) . ? 
P3 F10 1.568(9) 2_665 ? 
P3 F10 1.568(9) 3_565 ? 
P4 F15 1.514(8) . ? 
P4 F13 1.530(8) . ? 
P4 F12 1.540(8) . ? 
P4 F16 1.563(8) . ? 
P4 F14 1.565(9) . ? 
P4 F11 1.600(9) . ? 
P5 F18 1.575(7) 2_665 ? 
P5 F18 1.575(7) . ? 
P5 F18 1.575(7) 3_565 ? 
P5 F17 1.600(8) . ? 
P5 F17 1.600(8) 2_665 ? 
P5 F17 1.600(8) 3_565 ? 
P6 F21 1.542(6) . ? 
P6 F22 1.553(7) . ? 
P6 F21A 1.554(10) . ? 
P6 F24A 1.556(9) . ? 
P6 F22A 1.559(9) . ? 
P6 F23A 1.561(9) . ? 
P6 F19 1.572(6) . ? 
P6 F24 1.572(7) . ? 
P6 F23 1.575(6) . ? 
P6 F20 1.583(6) . ? 
N1 C5 1.327(9) . ? 
N1 C1 1.356(10) . ? 
N2 C12 1.368(8) . ? 
N2 C5 1.386(9) . ? 
N2 C6 1.406(9) . ? 
N3 C12 1.358(8) . ? 
N3 C11 1.390(8) . ? 
N3 C22 1.463(9) . ? 
N4 N5 1.314(8) . ? 
N4 C13 1.329(9) . ? 
N4 Cu1 2.030(5) 3 ? 
N5 N6 1.336(9) . ? 
N6 C14 1.341(10) . ? 
N6 C15 1.483(10) . ? 
N7 C44 1.347(10) . ? 
N7 C26 1.353(9) . ? 
N8 C27 1.374(8) . ? 
N8 C28 1.405(9) . ? 
N8 C26 1.405(9) . ? 
N9 C27 1.345(8) . ? 
N9 C33 1.400(9) . ? 
N9 C34 1.471(9) . ? 
N10 C35 1.331(10) . ? 
N10 N12 1.345(8) . ? 
N10 C37 1.459(10) . ? 
N11 N12 1.302(8) . ? 
N11 C36 1.342(8) . ? 
N13 C49 1.332(8) . ? 
N13 C45 1.337(9) . ? 
N14 C50 1.360(8) . ? 
N14 C51 1.392(8) . ? 
N14 C49 1.408(9) . ? 
N15 C50 1.337(8) . ? 
N15 C56 1.394(8) . ? 
N15 C57 1.471(8) . ? 
N16 C58 1.339(10) . ? 
N16 N18 1.344(9) . ? 
N16 C60 1.489(10) . ? 
N17 N18 1.328(8) . ? 
N17 C59 1.337(8) . ? 
N19 C71 1.324(9) . ? 
N19 C67 1.325(10) . ? 
N20 C72 1.371(8) . ? 
N20 C71 1.409(9) . ? 
N20 C73 1.413(8) . ? 
N21 C72 1.341(8) . ? 
N21 C78 1.385(8) . ? 
N21 C79 1.461(9) . ? 
N22 N23 1.306(8) . ? 
N22 C80 1.327(9) . ? 
N23 N24 1.345(8) . ? 
N24 C81 1.337(11) . ? 
N24 C82 1.480(11) . ? 
N25 C89 1.10(2) . ? 
N26 C91 1.05(2) . ? 
N27 C93 1.113(11) . ? 
C1 C2 1.342(14) . ? 
C2 C3 1.331(16) . ? 
C3 C4 1.394(14) . ? 
C4 C5 1.383(11) . ? 
C6 C7 1.389(10) . ? 
C6 C11 1.389(11) . ? 
C7 C8 1.394(12) . ? 
C8 C9 1.365(14) . ? 
C9 C10 1.359(12) . ? 
C10 C11 1.390(10) . ? 
C12 Cu1 2.071(6) 3 ? 
C13 C14 1.362(10) . ? 
C13 C22 1.484(10) . ? 
C15 C16 1.478(7) . ? 
C15 C16A 1.495(7) . ? 
C16 C21 1.365(9) . ? 
C16 C17 1.373(9) . ? 
C16A C21A 1.378(9) . ? 
C16A C17A 1.383(9) . ? 
C17 C18 1.377(9) . ? 
C17A C18A 1.375(9) . ? 
C18 C19 1.380(10) . ? 
C18A C19A 1.376(9) . ? 
C19 C20 1.378(9) . ? 
C19A C20A 1.384(9) . ? 
C20 C21 1.378(10) . ? 
C20A C21A 1.378(9) . ? 
C23 C24 1.335(14) . ? 
C23 C44 1.376(12) . ? 
C24 C25 1.415(14) . ? 
C25 C26 1.363(10) . ? 
C28 C33 1.381(11) . ? 
C28 C29 1.406(10) . ? 
C29 C30 1.370(13) . ? 
C30 C31 1.414(14) . ? 
C31 C32 1.376(13) . ? 
C32 C33 1.392(10) . ? 
C34 C36 1.494(10) . ? 
C35 C36 1.356(10) . ? 
C37 C38 1.482(9) . ? 
C37 C38A 1.492(9) . ? 
C38 C39 1.375(9) . ? 
C38 C43 1.375(9) . ? 
C38A C43A 1.378(9) . ? 
C38A C39A 1.379(9) . ? 
C39 C40 1.377(9) . ? 
C39A C40A 1.380(9) . ? 
C40 C41 1.376(9) . ? 
C40A C41A 1.374(9) . ? 
C41 C42 1.379(9) . ? 
C41A C42A 1.374(10) . ? 
C42 C43 1.387(9) . ? 
C42A C43A 1.379(10) . ? 
C45 C46 1.365(11) . ? 
C46 C47 1.375(13) . ? 
C47 C48 1.371(12) . ? 
C48 C49 1.383(10) . ? 
C51 C52 1.385(10) . ? 
C51 C56 1.385(10) . ? 
C52 C53 1.365(11) . ? 
C53 C54 1.392(13) . ? 
C54 C55 1.375(12) . ? 
C55 C56 1.376(10) . ? 
C57 C59 1.490(10) . ? 
C58 C59 1.343(10) . ? 
C60 C61 1.471(9) . ? 
C60 C61A 1.499(9) . ? 
C61 C62 1.375(9) . ? 
C61 C66 1.380(9) . ? 
C61A C62A 1.385(9) . ? 
C61A C66A 1.386(9) . ? 
C62 C63 1.380(9) . ? 
C62A C63A 1.375(9) . ? 
C63 C64 1.374(9) . ? 
C63A C64A 1.379(9) . ? 
C64 C65 1.375(9) . ? 
C64A C65A 1.383(9) . ? 
C65 C66 1.379(9) . ? 
C65A C66A 1.373(9) . ? 
C67 C68 1.389(16) . ? 
C68 C69 1.350(17) . ? 
C69 C70 1.400(14) . ? 
C70 C71 1.383(11) . ? 
C73 C78 1.372(10) . ? 
C73 C74 1.387(9) . ? 
C74 C75 1.383(13) . ? 
C75 C76 1.376(13) . ? 
C76 C77 1.374(12) . ? 
C77 C78 1.401(9) . ? 
C79 C80 1.502(10) . ? 
C80 C81 1.347(10) . ? 
C82 C83 1.483(16) . ? 
C82 C83A 1.49(4) . ? 
C83 C84 1.374(9) . ? 
C83 C88 1.381(9) . ? 
C83A C84A 1.378(10) . ? 
C83A C88A 1.378(10) . ? 
C84 C85 1.379(9) . ? 
C84A C85A 1.380(10) . ? 
C85 C86 1.381(9) . ? 
C85A C86A 1.377(10) . ? 
C86 C87 1.373(9) . ? 
C86A C87A 1.379(10) . ? 
C87 C88 1.379(9) . ? 
C87A C88A 1.380(10) . ? 
C89 C90 1.43(3) . ? 
C91 C92 1.40(2) . ? 
C93 C94 1.458(14) . ? 
 
loop_ 
 _geom_angle_atom_site_label_1 
 _geom_angle_atom_site_label_2 
 _geom_angle_atom_site_label_3 
 _geom_angle 
 _geom_angle_site_symmetry_1 
 _geom_angle_site_symmetry_3 
 _geom_angle_publ_flag 
N4 Cu1 C12 93.1(2) 2 2 ? 
N4 Cu1 C12 93.9(2) 2 . ? 
C12 Cu1 C12 165.1(3) 2 . ? 
N4 Cu1 N1 103.9(2) 2 . ? 
C12 Cu1 N1 112.0(2) 2 . ? 
C12 Cu1 N1 79.0(2) . . ? 
N4 Cu1 Cu1 135.68(16) 2 2 ? 
C12 Cu1 Cu1 54.21(17) 2 2 ? 
C12 Cu1 Cu1 112.60(17) . 2 ? 
N1 Cu1 Cu1 115.26(18) . 2 ? 
N4 Cu1 Cu1 135.32(15) 2 3 ? 
C12 Cu1 Cu1 114.09(17) 2 3 ? 
C12 Cu1 Cu1 52.72(17) . 3 ? 
N1 Cu1 Cu1 97.96(18) . 3 ? 
Cu1 Cu1 Cu1 60.0 2 3 ? 
N17 Cu2 C50 94.8(2) . . ? 
N17 Cu2 N19 112.1(2) . . ? 
C50 Cu2 N19 106.8(2) . . ? 
N17 Cu2 C72 93.5(2) . . ? 
C50 Cu2 C72 165.4(2) . . ? 
N19 Cu2 C72 81.0(2) . . ? 
N17 Cu2 Cu4 125.46(18) . . ? 
C50 Cu2 Cu4 113.86(16) . . ? 
N19 Cu2 Cu4 102.90(19) . . ? 
C72 Cu2 Cu4 51.72(17) . . ? 
N17 Cu2 Cu3 129.13(16) . . ? 
C50 Cu2 Cu3 54.18(16) . . ? 
N19 Cu2 Cu3 115.04(17) . . ? 
C72 Cu2 Cu3 111.50(17) . . ? 
Cu4 Cu2 Cu3 59.79(3) . . ? 
N11 Cu3 C27 94.1(2) . . ? 
N11 Cu3 C50 90.9(2) . . ? 
C27 Cu3 C50 163.7(2) . . ? 
N11 Cu3 N13 112.2(2) . . ? 
C27 Cu3 N13 112.1(2) . . ? 
C50 Cu3 N13 80.1(2) . . ? 
N11 Cu3 Cu4 131.09(16) . . ? 
C27 Cu3 Cu4 53.18(17) . . ? 
C50 Cu3 Cu4 112.70(16) . . ? 
N13 Cu3 Cu4 113.70(15) . . ? 
N11 Cu3 Cu2 128.00(15) . . ? 
C27 Cu3 Cu2 112.99(17) . . ? 
C50 Cu3 Cu2 52.76(16) . . ? 
N13 Cu3 Cu2 97.90(16) . . ? 
Cu4 Cu3 Cu2 60.05(3) . . ? 
N22 Cu4 C72 94.4(2) . . ? 
N22 Cu4 C27 92.5(2) . . ? 
C72 Cu4 C27 167.8(2) . . ? 
N22 Cu4 N7 99.9(2) . . ? 
C72 Cu4 N7 107.5(2) . . ? 
C27 Cu4 N7 81.1(2) . . ? 
N22 Cu4 Cu3 134.20(17) . . ? 
C72 Cu4 Cu3 115.49(17) . . ? 
C27 Cu4 Cu3 53.10(17) . . ? 
N7 Cu4 Cu3 102.67(18) . . ? 
N22 Cu4 Cu2 134.48(17) . . ? 
C72 Cu4 Cu2 55.33(17) . . ? 
C27 Cu4 Cu2 113.02(17) . . ? 
N7 Cu4 Cu2 120.11(16) . . ? 
Cu3 Cu4 Cu2 60.16(3) . . ? 
F2 P1 F3 87.5(6) . . ? 
F2 P1 F6 177.0(6) . . ? 
F3 P1 F6 89.6(5) . . ? 
F2 P1 F5 89.4(4) . . ? 
F3 P1 F5 93.5(5) . . ? 
F6 P1 F5 90.0(4) . . ? 
F2 P1 F4 91.7(5) . . ? 
F3 P1 F4 87.7(5) . . ? 
F6 P1 F4 88.9(4) . . ? 
F5 P1 F4 178.3(5) . . ? 
F2 P1 F1 92.4(6) . . ? 
F3 P1 F1 176.2(5) . . ? 
F6 P1 F1 90.5(5) . . ? 
F5 P1 F1 90.3(5) . . ? 
F4 P1 F1 88.4(5) . . ? 
F8 P2 F8 94.5(8) . 2_665 ? 
F8 P2 F8 94.5(8) . 3_565 ? 
F8 P2 F8 94.5(8) 2_665 3_565 ? 
F8 P2 F7 86.4(7) . . ? 
F8 P2 F7 90.9(7) 2_665 . ? 
F8 P2 F7 174.4(8) 3_565 . ? 
F8 P2 F7 90.9(7) . 3_565 ? 
F8 P2 F7 174.4(8) 2_665 3_565 ? 
F8 P2 F7 86.4(7) 3_565 3_565 ? 
F7 P2 F7 88.1(7) . 3_565 ? 
F8 P2 F7 174.4(8) . 2_665 ? 
F8 P2 F7 86.4(7) 2_665 2_665 ? 
F8 P2 F7 90.9(7) 3_565 2_665 ? 
F7 P2 F7 88.1(7) . 2_665 ? 
F7 P2 F7 88.1(7) 3_565 2_665 ? 
F9 P3 F9 90.3(6) . 3_565 ? 
F9 P3 F9 90.3(6) . 2_665 ? 
F9 P3 F9 90.3(6) 3_565 2_665 ? 
F9 P3 F10 87.5(6) . . ? 
F9 P3 F10 91.3(6) 3_565 . ? 
F9 P3 F10 177.3(6) 2_665 . ? 
F9 P3 F10 91.3(6) . 2_665 ? 
F9 P3 F10 177.3(6) 3_565 2_665 ? 
F9 P3 F10 87.5(6) 2_665 2_665 ? 
F10 P3 F10 91.0(6) . 2_665 ? 
F9 P3 F10 177.3(6) . 3_565 ? 
F9 P3 F10 87.5(6) 3_565 3_565 ? 
F9 P3 F10 91.3(6) 2_665 3_565 ? 
F10 P3 F10 91.0(6) . 3_565 ? 
F10 P3 F10 91.0(6) 2_665 3_565 ? 
F15 P4 F13 96.0(6) . . ? 
F15 P4 F12 93.0(6) . . ? 
F13 P4 F12 92.5(5) . . ? 
F15 P4 F16 88.0(6) . . ? 
F13 P4 F16 87.8(5) . . ? 
F12 P4 F16 178.8(6) . . ? 
F15 P4 F14 87.8(6) . . ? 
F13 P4 F14 176.2(7) . . ? 
F12 P4 F14 88.0(5) . . ? 
F16 P4 F14 91.6(6) . . ? 
F15 P4 F11 175.7(7) . . ? 
F13 P4 F11 87.6(7) . . ? 
F12 P4 F11 89.2(6) . . ? 
F16 P4 F11 89.8(6) . . ? 
F14 P4 F11 88.7(7) . . ? 
F18 P5 F18 91.8(5) 2_665 . ? 
F18 P5 F18 91.8(5) 2_665 3_565 ? 
F18 P5 F18 91.8(5) . 3_565 ? 
F18 P5 F17 89.6(4) 2_665 . ? 
F18 P5 F17 90.3(3) . . ? 
F18 P5 F17 177.5(5) 3_565 . ? 
F18 P5 F17 90.3(3) 2_665 2_665 ? 
F18 P5 F17 177.5(6) . 2_665 ? 
F18 P5 F17 89.6(4) 3_565 2_665 ? 
F17 P5 F17 88.3(5) . 2_665 ? 
F18 P5 F17 177.5(5) 2_665 3_565 ? 
F18 P5 F17 89.6(4) . 3_565 ? 
F18 P5 F17 90.3(3) 3_565 3_565 ? 
F17 P5 F17 88.3(5) . 3_565 ? 
F17 P5 F17 88.3(5) 2_665 3_565 ? 
F21 P6 F22 92.3(5) . . ? 
F21 P6 F21A 53.2(10) . . ? 
F22 P6 F21A 40.2(10) . . ? 
F21 P6 F24A 38.3(9) . . ? 
F22 P6 F24A 130.1(10) . . ? 
F21A P6 F24A 90.1(9) . . ? 
F21 P6 F22A 143.1(9) . . ? 
F22 P6 F22A 51.4(9) . . ? 
F21A P6 F22A 91.4(9) . . ? 
F24A P6 F22A 178.4(10) . . ? 
F21 P6 F23A 123.9(8) . . ? 
F22 P6 F23A 139.8(9) . . ? 
F21A P6 F23A 172.5(18) . . ? 
F24A P6 F23A 88.8(8) . . ? 
F22A P6 F23A 89.6(8) . . ? 
F21 P6 F19 94.8(5) . . ? 
F22 P6 F19 90.6(5) . . ? 
F21A P6 F19 85.4(16) . . ? 
F24A P6 F19 88.1(9) . . ? 
F22A P6 F19 92.3(8) . . ? 
F23A P6 F19 101.9(10) . . ? 
F21 P6 F24 90.1(5) . . ? 
F22 P6 F24 176.8(6) . . ? 
F21A P6 F24 141.6(10) . . ? 
F24A P6 F24 52.0(9) . . ? 
F22A P6 F24 126.5(9) . . ? 
F23A P6 F24 39.1(7) . . ? 
F19 P6 F24 87.1(5) . . ? 
F21 P6 F23 177.9(6) . . ? 
F22 P6 F23 88.8(5) . . ? 
F21A P6 F23 128.1(10) . . ? 
F24A P6 F23 140.8(10) . . ? 
F22A P6 F23 37.8(8) . . ? 
F23A P6 F23 54.5(8) . . ? 
F19 P6 F23 86.9(4) . . ? 
F24 P6 F23 88.9(5) . . ? 
F21 P6 F20 86.7(5) . . ? 
F22 P6 F20 90.6(5) . . ? 
F21A P6 F20 96.5(16) . . ? 
F24A P6 F20 92.3(9) . . ? 
F22A P6 F20 87.2(8) . . ? 
F23A P6 F20 76.2(10) . . ? 
F19 P6 F20 178.0(4) . . ? 
F24 P6 F20 91.7(5) . . ? 
F23 P6 F20 91.5(4) . . ? 
C5 N1 C1 118.3(7) . . ? 
C5 N1 Cu1 112.3(5) . . ? 
C1 N1 Cu1 128.8(5) . . ? 
C12 N2 C5 122.3(5) . . ? 
C12 N2 C6 109.8(6) . . ? 
C5 N2 C6 126.9(6) . . ? 
C12 N3 C11 110.5(6) . . ? 
C12 N3 C22 124.8(5) . . ? 
C11 N3 C22 124.0(6) . . ? 
N5 N4 C13 111.3(6) . . ? 
N5 N4 Cu1 127.4(5) . 3 ? 
C13 N4 Cu1 121.3(5) . 3 ? 
N4 N5 N6 105.0(6) . . ? 
N5 N6 C14 111.4(6) . . ? 
N5 N6 C15 119.7(8) . . ? 
C14 N6 C15 128.8(7) . . ? 
C44 N7 C26 117.0(7) . . ? 
C44 N7 Cu4 129.9(5) . . ? 
C26 N7 Cu4 112.3(5) . . ? 
C27 N8 C28 109.3(6) . . ? 
C27 N8 C26 120.6(5) . . ? 
C28 N8 C26 127.3(6) . . ? 
C27 N9 C33 111.5(6) . . ? 
C27 N9 C34 124.5(6) . . ? 
C33 N9 C34 124.0(6) . . ? 
C35 N10 N12 110.5(6) . . ? 
C35 N10 C37 128.8(7) . . ? 
N12 N10 C37 120.5(7) . . ? 
N12 N11 C36 109.9(5) . . ? 
N12 N11 Cu3 127.4(4) . . ? 
C36 N11 Cu3 121.2(4) . . ? 
N11 N12 N10 106.5(6) . . ? 
C49 N13 C45 117.1(6) . . ? 
C49 N13 Cu3 111.5(4) . . ? 
C45 N13 Cu3 130.5(5) . . ? 
C50 N14 C51 110.8(5) . . ? 
C50 N14 C49 121.7(5) . . ? 
C51 N14 C49 126.7(5) . . ? 
C50 N15 C56 110.5(5) . . ? 
C50 N15 C57 125.3(5) . . ? 
C56 N15 C57 124.2(5) . . ? 
C58 N16 N18 111.7(6) . . ? 
C58 N16 C60 131.2(7) . . ? 
N18 N16 C60 117.0(7) . . ? 
N18 N17 C59 110.5(6) . . ? 
N18 N17 Cu2 125.2(5) . . ? 
C59 N17 Cu2 124.0(4) . . ? 
N17 N18 N16 104.4(6) . . ? 
C71 N19 C67 116.6(7) . . ? 
C71 N19 Cu2 112.1(5) . . ? 
C67 N19 Cu2 129.0(6) . . ? 
C72 N20 C71 122.6(5) . . ? 
C72 N20 C73 110.0(5) . . ? 
C71 N20 C73 125.4(5) . . ? 
C72 N21 C78 111.3(5) . . ? 
C72 N21 C79 124.8(6) . . ? 
C78 N21 C79 123.8(6) . . ? 
N23 N22 C80 111.4(6) . . ? 
N23 N22 Cu4 125.4(4) . . ? 
C80 N22 Cu4 122.9(5) . . ? 
N22 N23 N24 104.5(6) . . ? 
C81 N24 N23 111.4(6) . . ? 
C81 N24 C82 129.3(7) . . ? 
N23 N24 C82 119.3(7) . . ? 
C2 C1 N1 120.8(9) . . ? 
C3 C2 C1 121.8(10) . . ? 
C2 C3 C4 119.3(10) . . ? 
C5 C4 C3 116.9(9) . . ? 
N1 C5 C4 122.9(7) . . ? 
N1 C5 N2 114.4(6) . . ? 
C4 C5 N2 122.6(7) . . ? 
C7 C6 C11 121.7(7) . . ? 
C7 C6 N2 132.1(7) . . ? 
C11 C6 N2 106.2(6) . . ? 
C6 C7 C8 115.7(8) . . ? 
C9 C8 C7 121.9(8) . . ? 
C10 C9 C8 122.8(8) . . ? 
C9 C10 C11 116.7(8) . . ? 
C6 C11 N3 106.9(6) . . ? 
C6 C11 C10 121.1(7) . . ? 
N3 C11 C10 132.0(7) . . ? 
N3 C12 N2 106.6(5) . . ? 
N3 C12 Cu1 112.5(4) . 3 ? 
N2 C12 Cu1 128.2(5) . 3 ? 
N3 C12 Cu1 129.7(4) . . ? 
N2 C12 Cu1 106.0(4) . . ? 
Cu1 C12 Cu1 73.1(2) 3 . ? 
N4 C13 C14 107.2(6) . . ? 
N4 C13 C22 119.2(6) . . ? 
C14 C13 C22 133.6(7) . . ? 
N6 C14 C13 105.1(7) . . ? 
C16 C15 N6 110.9(19) . . ? 
C16 C15 C16A 5.5(17) . . ? 
N6 C15 C16A 109.4(14) . . ? 
C21 C16 C17 122.7(11) . . ? 
C21 C16 C15 125.5(18) . . ? 
C17 C16 C15 111.8(18) . . ? 
C21A C16A C17A 118.0(11) . . ? 
C21A C16A C15 116.0(15) . . ? 
C17A C16A C15 126.0(16) . . ? 
C16 C17 C18 117.5(12) . . ? 
C18A C17A C16A 120.6(12) . . ? 
C17 C18 C19 120.6(12) . . ? 
C17A C18A C19A 120.8(12) . . ? 
C20 C19 C18 121.0(12) . . ? 
C18A C19A C20A 119.1(12) . . ? 
C21 C20 C19 118.6(12) . . ? 
C21A C20A C19A 119.3(12) . . ? 
C16 C21 C20 119.6(12) . . ? 
C16A C21A C20A 121.9(12) . . ? 
N3 C22 C13 109.9(5) . . ? 
C24 C23 C44 119.4(9) . . ? 
C23 C24 C25 121.1(8) . . ? 
C26 C25 C24 115.6(8) . . ? 
N7 C26 C25 124.6(8) . . ? 
N7 C26 N8 114.4(6) . . ? 
C25 C26 N8 121.0(7) . . ? 
N9 C27 N8 106.3(5) . . ? 
N9 C27 Cu3 112.1(4) . . ? 
N8 C27 Cu3 127.1(4) . . ? 
N9 C27 Cu4 129.1(4) . . ? 
N8 C27 Cu4 107.9(4) . . ? 
Cu3 C27 Cu4 73.7(2) . . ? 
C33 C28 N8 107.3(6) . . ? 
C33 C28 C29 120.8(7) . . ? 
N8 C28 C29 131.9(8) . . ? 
C30 C29 C28 116.0(9) . . ? 
C29 C30 C31 122.7(8) . . ? 
C32 C31 C30 121.3(8) . . ? 
C31 C32 C33 115.7(9) . . ? 
C28 C33 C32 123.4(7) . . ? 
C28 C33 N9 105.7(6) . . ? 
C32 C33 N9 130.9(8) . . ? 
N9 C34 C36 111.9(6) . . ? 
N10 C35 C36 105.5(6) . . ? 
N11 C36 C35 107.7(6) . . ? 
N11 C36 C34 119.2(6) . . ? 
C35 C36 C34 133.0(7) . . ? 
N10 C37 C38 116.2(15) . . ? 
N10 C37 C38A 110.8(15) . . ? 
C38 C37 C38A 7(2) . . ? 
C39 C38 C43 120.8(10) . . ? 
C39 C38 C37 117.3(14) . . ? 
C43 C38 C37 121.8(14) . . ? 
C43A C38A C39A 119.6(11) . . ? 
C43A C38A C37 116.8(17) . . ? 
C39A C38A C37 123.6(18) . . ? 
C38 C39 C40 119.8(11) . . ? 
C38A C39A C40A 120.5(12) . . ? 
C41 C40 C39 119.8(11) . . ? 
C41A C40A C39A 119.3(12) . . ? 
C40 C41 C42 120.4(11) . . ? 
C40A C41A C42A 120.9(12) . . ? 
C41 C42 C43 119.7(11) . . ? 
C41A C42A C43A 119.5(12) . . ? 
C38 C43 C42 119.3(10) . . ? 
C38A C43A C42A 120.2(12) . . ? 
N7 C44 C23 122.2(9) . . ? 
N13 C45 C46 124.3(8) . . ? 
C45 C46 C47 117.6(8) . . ? 
C48 C47 C46 119.5(8) . . ? 
C47 C48 C49 118.8(8) . . ? 
N13 C49 C48 122.5(7) . . ? 
N13 C49 N14 114.6(6) . . ? 
C48 C49 N14 122.8(6) . . ? 
N15 C50 N14 106.4(6) . . ? 
N15 C50 Cu2 112.8(4) . . ? 
N14 C50 Cu2 128.8(4) . . ? 
N15 C50 Cu3 130.0(4) . . ? 
N14 C50 Cu3 105.2(4) . . ? 
Cu2 C50 Cu3 73.1(2) . . ? 
C52 C51 C56 121.0(7) . . ? 
C52 C51 N14 133.6(7) . . ? 
C56 C51 N14 105.4(6) . . ? 
C53 C52 C51 117.2(8) . . ? 
C52 C53 C54 121.9(7) . . ? 
C55 C54 C53 120.8(7) . . ? 
C54 C55 C56 117.5(8) . . ? 
C55 C56 C51 121.5(7) . . ? 
C55 C56 N15 131.6(7) . . ? 
C51 C56 N15 106.9(6) . . ? 
N15 C57 C59 112.8(5) . . ? 
N16 C58 C59 105.2(6) . . ? 
N17 C59 C58 108.2(6) . . ? 
N17 C59 C57 118.8(6) . . ? 
C58 C59 C57 132.9(6) . . ? 
C61 C60 N16 115.4(13) . . ? 
C61 C60 C61A 12.2(16) . . ? 
N16 C60 C61A 109.5(11) . . ? 
C62 C61 C66 121.3(10) . . ? 
C62 C61 C60 130.9(15) . . ? 
C66 C61 C60 107.6(14) . . ? 
C62A C61A C66A 116.7(10) . . ? 
C62A C61A C60 109.9(17) . . ? 
C66A C61A C60 133.3(17) . . ? 
C61 C62 C63 120.5(11) . . ? 
C63A C62A C61A 121.0(11) . . ? 
C64 C63 C62 118.1(12) . . ? 
C62A C63A C64A 121.6(12) . . ? 
C63 C64 C65 121.7(12) . . ? 
C63A C64A C65A 117.1(11) . . ? 
C64 C65 C66 120.2(11) . . ? 
C66A C65A C64A 120.4(11) . . ? 
C65 C66 C61 118.2(11) . . ? 
C65A C66A C61A 122.1(11) . . ? 
N19 C67 C68 123.1(10) . . ? 
C69 C68 C67 119.6(9) . . ? 
C68 C69 C70 118.6(9) . . ? 
C71 C70 C69 117.2(10) . . ? 
N19 C71 C70 124.7(8) . . ? 
N19 C71 N20 114.2(6) . . ? 
C70 C71 N20 121.1(7) . . ? 
N21 C72 N20 105.7(6) . . ? 
N21 C72 Cu4 113.9(4) . . ? 
N20 C72 Cu4 128.2(5) . . ? 
N21 C72 Cu2 131.9(4) . . ? 
N20 C72 Cu2 103.9(4) . . ? 
Cu4 C72 Cu2 72.9(2) . . ? 
C78 C73 C74 122.8(7) . . ? 
C78 C73 N20 105.6(5) . . ? 
C74 C73 N20 131.6(7) . . ? 
C75 C74 C73 115.7(8) . . ? 
C76 C75 C74 122.0(7) . . ? 
C77 C76 C75 122.3(7) . . ? 
C76 C77 C78 116.2(8) . . ? 
C73 C78 N21 107.3(6) . . ? 
C73 C78 C77 120.9(7) . . ? 
N21 C78 C77 131.8(7) . . ? 
N21 C79 C80 111.1(5) . . ? 
N22 C80 C81 107.7(7) . . ? 
N22 C80 C79 117.8(6) . . ? 
C81 C80 C79 134.4(7) . . ? 
N24 C81 C80 104.9(6) . . ? 
N24 C82 C83 112.3(9) . . ? 
N24 C82 C83A 115(3) . . ? 
C83 C82 C83A 12(2) . . ? 
C84 C83 C88 118.8(10) . . ? 
C84 C83 C82 119.6(11) . . ? 
C88 C83 C82 121.2(11) . . ? 
C84A C83A C88A 120.3(13) . . ? 
C84A C83A C82 118(3) . . ? 
C88A C83A C82 121(3) . . ? 
C83 C84 C85 120.8(11) . . ? 
C83A C84A C85A 119.4(13) . . ? 
C84 C85 C86 119.8(11) . . ? 
C86A C85A C84A 120.1(13) . . ? 
C87 C86 C85 118.9(11) . . ? 
C85A C86A C87A 120.4(13) . . ? 
C86 C87 C88 120.7(11) . . ? 
C86A C87A C88A 119.0(13) . . ? 
C87 C88 C83 120.1(11) . . ? 
C83A C88A C87A 120.3(13) . . ? 
N25 C89 C90 180.000(2) . . ? 
N26 C91 C92 177(3) . . ? 
N27 C93 C94 178.1(13) . . ? 
 
_diffrn_measured_fraction_theta_max    0.999 
_diffrn_reflns_theta_full              26.50 
_diffrn_measured_fraction_theta_full   0.999 
_refine_diff_density_max    1.205 
_refine_diff_density_min   -0.641 
_refine_diff_density_rms    0.080 

CCDC number	1424017
  
data_1 
  
_audit_creation_method            SHELXL-97 
_chemical_name_systematic 
; 
 ? 
; 
_chemical_name_common             ? 
_chemical_melting_point           ? 
_chemical_formula_moiety          ? 
_chemical_formula_sum 
 'C69 H60 Cu3 F18 N18 P3' 
_chemical_formula_weight          1766.88 
  
loop_ 
 _atom_type_symbol 
 _atom_type_description 
 _atom_type_scat_dispersion_real 
 _atom_type_scat_dispersion_imag 
 _atom_type_scat_source 
 'C'  'C'   0.0033   0.0016 
 'International Tables Vol C Tables 4.2.6.8 and 6.1.1.4' 
 'H'  'H'   0.0000   0.0000 
 'International Tables Vol C Tables 4.2.6.8 and 6.1.1.4' 
 'N'  'N'   0.0061   0.0033 
 'International Tables Vol C Tables 4.2.6.8 and 6.1.1.4' 
 'F'  'F'   0.0171   0.0103 
 'International Tables Vol C Tables 4.2.6.8 and 6.1.1.4' 
 'P'  'P'   0.1023   0.0942 
 'International Tables Vol C Tables 4.2.6.8 and 6.1.1.4' 
 'Cu'  'Cu'   0.3201   1.2651 
 'International Tables Vol C Tables 4.2.6.8 and 6.1.1.4' 
  
_symmetry_cell_setting            hexagonal 
_symmetry_space_group_name_H-M    R-3c 
  
loop_ 
 _symmetry_equiv_pos_as_xyz 
 'x, y, z' 
 '-y, x-y, z' 
 '-x+y, -x, z' 
 'y, x, -z+1/2' 
 'x-y, -y, -z+1/2' 
 '-x, -x+y, -z+1/2' 
 'x+2/3, y+1/3, z+1/3' 
 '-y+2/3, x-y+1/3, z+1/3' 
 '-x+y+2/3, -x+1/3, z+1/3' 
 'y+2/3, x+1/3, -z+5/6' 
 'x-y+2/3, -y+1/3, -z+5/6' 
 '-x+2/3, -x+y+1/3, -z+5/6' 
 'x+1/3, y+2/3, z+2/3' 
 '-y+1/3, x-y+2/3, z+2/3' 
 '-x+y+1/3, -x+2/3, z+2/3' 
 'y+1/3, x+2/3, -z+7/6' 
 'x-y+1/3, -y+2/3, -z+7/6' 
 '-x+1/3, -x+y+2/3, -z+7/6' 
 '-x, -y, -z' 
 'y, -x+y, -z' 
 'x-y, x, -z' 
 '-y, -x, z-1/2' 
 '-x+y, y, z-1/2' 
 'x, x-y, z-1/2' 
 '-x+2/3, -y+1/3, -z+1/3' 
 'y+2/3, -x+y+1/3, -z+1/3' 
 'x-y+2/3, x+1/3, -z+1/3' 
 '-y+2/3, -x+1/3, z-1/6' 
 '-x+y+2/3, y+1/3, z-1/6' 
 'x+2/3, x-y+1/3, z-1/6' 
 '-x+1/3, -y+2/3, -z+2/3' 
 'y+1/3, -x+y+2/3, -z+2/3' 
 'x-y+1/3, x+2/3, -z+2/3' 
 '-y+1/3, -x+2/3, z+1/6' 
 '-x+y+1/3, y+2/3, z+1/6' 
 'x+1/3, x-y+2/3, z+1/6' 
  
_cell_length_a                    21.4692(13) 
_cell_length_b                    21.4692(13) 
_cell_length_c                    71.858(9) 
_cell_angle_alpha                 90.00 
_cell_angle_beta                  90.00 
_cell_angle_gamma                 120.00 
_cell_volume                      28684(4) 
_cell_formula_units_Z             12 
_cell_measurement_temperature     296(2) 
_cell_measurement_reflns_used     7846 
_cell_measurement_theta_min       2.47 
_cell_measurement_theta_max       23.95 
  
_exptl_crystal_description        colorless 
_exptl_crystal_colour             block 
_exptl_crystal_size_max           0.24 
_exptl_crystal_size_mid           0.21 
_exptl_crystal_size_min           0.20 
_exptl_crystal_density_meas       1.228 
_exptl_crystal_density_diffrn     1.227 
_exptl_crystal_density_method     'not measured' 
_exptl_crystal_F_000              10728 
_exptl_absorpt_coefficient_mu     0.790 
_exptl_absorpt_correction_type    multi-scan 
_exptl_absorpt_correction_T_min   0.827 
_exptl_absorpt_correction_T_max   0.854 
_exptl_absorpt_process_details    sadabs 
  
_exptl_special_details 
; 
 ? 
; 
  
_diffrn_ambient_temperature       296(2) 
_diffrn_radiation_wavelength      0.71073 
_diffrn_radiation_type            MoK\a 
_diffrn_radiation_source          'fine-focus sealed tube' 
_diffrn_radiation_monochromator   graphite 
_diffrn_measurement_device_type   'multiwire proportional' 
_diffrn_measurement_method        'phi and omega scans' 
_diffrn_detector_area_resol_mean  ? 
_diffrn_standards_number          ? 
_diffrn_standards_interval_count  ? 
_diffrn_standards_interval_time   ? 
_diffrn_standards_decay_%         ? 
_diffrn_reflns_number             46798 
_diffrn_reflns_av_R_equivalents   0.0650 
_diffrn_reflns_av_sigmaI/netI     0.0393 
_diffrn_reflns_limit_h_min        -22 
_diffrn_reflns_limit_h_max        25 
_diffrn_reflns_limit_k_min        -25 
_diffrn_reflns_limit_k_max        17 
_diffrn_reflns_limit_l_min        -85 
_diffrn_reflns_limit_l_max        83 
_diffrn_reflns_theta_min          1.23 
_diffrn_reflns_theta_max          25.01 
_reflns_number_total              5624 
_reflns_number_gt                 3716 
_reflns_threshold_expression      >2sigma(I) 
  
_computing_data_collection        'Bruker SMART' 
_computing_cell_refinement        'Bruker SMART' 
_computing_data_reduction         'Bruker SAINT' 
_computing_structure_solution     'SHELXS-97 (Sheldrick, 1990)' 
_computing_structure_refinement   'SHELXL-97 (Sheldrick, 1997)' 
_computing_molecular_graphics     'Bruker SHELXTL' 
_computing_publication_material   'Bruker SHELXTL' 
  
_refine_special_details 
; 
 Refinement of F^2^ against ALL reflections.  The weighted R-factor wR and 
 goodness of fit S are based on F^2^, conventional R-factors R are based 
 on F, with F set to zero for negative F^2^. The threshold expression of 
 F^2^ > 2sigma(F^2^) is used only for calculating R-factors(gt) etc. and is 
 not relevant to the choice of reflections for refinement.  R-factors based 
 on F^2^ are statistically about twice as large as those based on F, and R- 
 factors based on ALL data will be even larger. 
; 
  
_refine_ls_structure_factor_coef  Fsqd 
_refine_ls_matrix_type            full 
_refine_ls_weighting_scheme       calc 
_refine_ls_weighting_details 
 'calc w=1/[\s^2^(Fo^2^)+(0.1457P)^2^+90.4885P] where P=(Fo^2^+2Fc^2^)/3' 
_atom_sites_solution_primary      direct 
_atom_sites_solution_secondary    difmap 
_atom_sites_solution_hydrogens    geom 
_refine_ls_hydrogen_treatment     constr 
_refine_ls_extinction_method      none 
_refine_ls_extinction_coef        ? 
_refine_ls_number_reflns          5624 
_refine_ls_number_parameters      369 
_refine_ls_number_restraints      13 
_refine_ls_R_factor_all           0.1200 
_refine_ls_R_factor_gt            0.0688 
_refine_ls_wR_factor_ref          0.2623 
_refine_ls_wR_factor_gt           0.2044 
_refine_ls_goodness_of_fit_ref    1.157 
_refine_ls_restrained_S_all       1.163 
_refine_ls_shift/su_max           0.146 
_refine_ls_shift/su_mean          0.008 
  
loop_ 
 _atom_site_label 
 _atom_site_type_symbol 
 _atom_site_fract_x 
 _atom_site_fract_y 
 _atom_site_fract_z 
 _atom_site_U_iso_or_equiv 
 _atom_site_adp_type 
 _atom_site_occupancy 
 _atom_site_symmetry_multiplicity 
 _atom_site_calc_flag 
 _atom_site_refinement_flags 
 _atom_site_disorder_assembly 
 _atom_site_disorder_group 
Cu1 Cu 0.59114(3) 0.27845(4) 0.010583(9) 0.0446(3) Uani 1 1 d . . . 
N4 N 0.5374(2) 0.3727(2) 0.02278(6) 0.0457(11) Uani 1 1 d . . . 
C9 C 0.4968(3) 0.2707(3) 0.04330(7) 0.0491(13) Uani 1 1 d . . . 
C8 C 0.5377(3) 0.3509(3) 0.04206(7) 0.0523(14) Uani 1 1 d . . . 
H8A H 0.5156 0.3708 0.0501 0.044(14) Uiso 1 1 calc R . . 
H8B H 0.5868 0.3690 0.0462 0.056(17) Uiso 1 1 calc R . . 
C1 C 0.5005(3) 0.3978(3) -0.00342(8) 0.0538(14) Uani 1 1 d . . . 
C6 C 0.4862(3) 0.3875(3) 0.01524(8) 0.0515(14) Uani 1 1 d . . . 
N7 N 0.4247(3) 0.1568(3) 0.04738(8) 0.0686(15) Uani 1 1 d . . . 
N6 N 0.4713(3) 0.1632(3) 0.03422(8) 0.0651(14) Uani 1 1 d . . . 
C10 C 0.4395(4) 0.2228(4) 0.05332(9) 0.0694(18) Uani 1 1 d . . . 
H10 H 0.4150 0.2330 0.0624 0.12(3) Uiso 1 1 calc R . . 
C5 C 0.4290(4) 0.3900(4) 0.02319(10) 0.0677(17) Uani 1 1 d . . . 
H5 H 0.4189 0.3816 0.0358 0.081 Uiso 1 1 calc R . . 
C2 C 0.4591(4) 0.4138(4) -0.01530(11) 0.0716(19) Uani 1 1 d . . . 
H2 H 0.4686 0.4211 -0.0280 0.08(2) Uiso 1 1 calc R . . 
C18 C 0.4562(6) 0.0515(6) 0.06289(12) 0.101(3) Uani 1 1 d . . . 
H18 H 0.4932 0.0990 0.0621 0.10(3) Uiso 1 1 calc R . . 
C4 C 0.3878(4) 0.4054(5) 0.01163(13) 0.087(2) Uani 1 1 d . . . 
H4 H 0.3486 0.4072 0.0165 0.07(2) Uiso 1 1 calc R . . 
C14 C 0.3324(7) -0.0384(5) 0.05983(14) 0.107(3) Uani 1 1 d . . . 
H14 H 0.2856 -0.0507 0.0567 0.17(5) Uiso 1 1 calc R . . 
C15 C 0.3450(9) -0.0910(7) 0.06559(17) 0.130(4) Uani 1 1 d . . . 
H15 H 0.3078 -0.1383 0.0667 0.18(5) Uiso 1 1 calc R . . 
C12 C 0.3645(4) 0.0859(4) 0.05222(13) 0.087(2) Uani 1 1 d . . . 
H12A H 0.3332 0.0665 0.0415 0.12(3) Uiso 1 1 calc R . . 
H12B H 0.3369 0.0917 0.0621 0.12(3) Uiso 1 1 calc R . . 
C3 C 0.4036(4) 0.4184(5) -0.00724(14) 0.091(3) Uani 1 1 d . . . 
H3 H 0.3756 0.4305 -0.0146 0.13(3) Uiso 1 1 calc R . . 
C16 C 0.4141(10) -0.0725(7) 0.06977(14) 0.134(5) Uani 1 1 d . . . 
H16 H 0.4239 -0.1082 0.0735 0.15(4) Uiso 1 1 calc R . . 
C17 C 0.4706(8) -0.0017(7) 0.06859(13) 0.114(3) Uani 1 1 d . . . 
H17 H 0.5172 0.0097 0.0716 0.11(4) Uiso 1 1 calc R . . 
P2 P 0.6667 0.3333 0.0833 0.0687(12) Uani 1 6 d SD . . 
F7 F 0.6667 0.3333 0.06124(9) 0.096(2) Uani 1 3 d S . . 
F6 F 0.7349(5) 0.4016(5) 0.0833 0.28(3) Uani 0.67 2 d SPD . . 
P1 P 0.3333 0.6667 0.07358(6) 0.1030(14) Uani 1 3 d S . . 
F3 F 0.3333 0.6667 0.05201(14) 0.179(6) Uani 1 3 d S . . 
F1 F 0.3333 0.6667 0.09469(17) 0.241(9) Uani 1 3 d S . . 
F2 F 0.3846(14) 0.7459(7) 0.0756(3) 0.214(7) Uani 0.67 1 d PU . . 
F4 F 0.2727(14) 0.5855(11) 0.0708(3) 0.252(9) Uani 0.67 1 d PU . . 
N3 N 0.5580(2) 0.3865(3) -0.00682(6) 0.0480(11) Uani 1 1 d . . . 
N5 N 0.5147(3) 0.2327(3) 0.03184(6) 0.0523(12) Uani 1 1 d . . . 
C26 C 0.5799(3) 0.3697(3) 0.00924(7) 0.0454(13) Uani 1 1 d . . . 
F8 F 0.645(3) 0.388(2) 0.0828(6) 0.20(2) Uani 0.33 1 d P . . 
C30 C 0.3860(5) 0.0331(4) 0.05839(10) 0.080(2) Uani 1 1 d . . . 
C34 C 0.5936(3) 0.3955(4) -0.02466(8) 0.0577(15) Uani 1 1 d . . . 
H34A H 0.5613 0.3921 -0.0345 0.059(17) Uiso 1 1 calc R . . 
H34B H 0.6039 0.3566 -0.0264 0.059(18) Uiso 1 1 calc R . . 
C35 C 0.6623(3) 0.4659(3) -0.02623(8) 0.0536(14) Uani 1 1 d . . . 
C36 C 0.6800(4) 0.5086(4) -0.04144(10) 0.075(2) Uani 1 1 d . . . 
H36 H 0.6486 0.4947 -0.0515 0.12(3) Uiso 1 1 calc R . . 
N9 N 0.7073(3) 0.4842(3) -0.01153(7) 0.0571(13) Uani 1 1 d . . . 
C37 C 0.7682(4) 0.5471(4) -0.01240(10) 0.0667(18) Uani 1 1 d . . . 
H37 H 0.7994 0.5608 -0.0023 0.062(19) Uiso 1 1 calc R . . 
C38 C 0.7873(5) 0.5922(5) -0.02713(13) 0.091(2) Uani 1 1 d . . . 
H38 H 0.8298 0.6363 -0.0270 0.12(3) Uiso 1 1 calc R . . 
C39 C 0.7433(5) 0.5717(6) -0.04210(14) 0.099(3) Uani 1 1 d . . . 
H39 H 0.7562 0.6004 -0.0527 0.12(3) Uiso 1 1 calc R . . 
P3 P 0.6619(2) 0.6667 0.9167 0.1116(13) Uani 1 2 d S . . 
F10 F 0.6462(7) 0.6214(10) 0.93275(19) 0.293(8) Uani 1 1 d . . . 
F15 F 0.6881(9) 0.7304(11) 0.9283(3) 0.352(11) Uani 1 1 d . . . 
F13 F 0.5903(5) 0.6667 0.9167 0.249(8) Uani 1 2 d S . . 
F12 F 0.7362(6) 0.6667 0.9167 0.218(6) Uani 1 2 d S . . 
  
loop_ 
 _atom_site_aniso_label 
 _atom_site_aniso_U_11 
 _atom_site_aniso_U_22 
 _atom_site_aniso_U_33 
 _atom_site_aniso_U_23 
 _atom_site_aniso_U_13 
 _atom_site_aniso_U_12 
Cu1 0.0448(5) 0.0442(4) 0.0453(4) -0.0029(3) 0.0006(3) 0.0227(3) 
N4 0.051(3) 0.044(3) 0.045(2) 0.0001(19) 0.001(2) 0.026(2) 
C9 0.057(4) 0.050(3) 0.041(3) 0.004(2) 0.006(3) 0.028(3) 
C8 0.060(4) 0.056(4) 0.042(3) -0.004(3) 0.003(3) 0.030(3) 
C1 0.052(3) 0.054(4) 0.061(4) 0.000(3) -0.011(3) 0.031(3) 
C6 0.052(3) 0.048(3) 0.061(4) -0.001(3) 0.001(3) 0.030(3) 
N7 0.064(3) 0.056(3) 0.077(4) 0.006(3) 0.021(3) 0.024(3) 
N6 0.063(3) 0.052(3) 0.073(3) 0.002(3) 0.019(3) 0.023(3) 
C10 0.078(5) 0.074(5) 0.062(4) 0.006(3) 0.021(4) 0.043(4) 
C5 0.063(4) 0.067(4) 0.079(4) -0.003(3) 0.007(3) 0.038(4) 
C2 0.076(5) 0.075(5) 0.073(5) 0.004(4) -0.014(4) 0.044(4) 
C18 0.107(8) 0.092(7) 0.091(6) 0.012(5) 0.007(5) 0.041(6) 
C4 0.075(5) 0.098(6) 0.115(7) 0.000(5) 0.003(5) 0.064(5) 
C14 0.112(9) 0.078(6) 0.109(7) 0.017(5) 0.027(6) 0.031(6) 
C15 0.166(12) 0.080(8) 0.125(10) 0.010(6) 0.018(9) 0.047(9) 
C12 0.071(5) 0.071(5) 0.099(6) 0.012(4) 0.026(5) 0.021(4) 
C3 0.079(5) 0.092(6) 0.125(7) 0.003(5) -0.023(5) 0.059(5) 
C16 0.250(18) 0.113(10) 0.078(6) 0.019(6) 0.032(9) 0.120(13) 
C17 0.153(11) 0.132(10) 0.088(6) 0.012(6) 0.011(6) 0.096(9) 
P2 0.083(2) 0.083(2) 0.039(2) 0.000 0.000 0.0416(10) 
F7 0.123(4) 0.123(4) 0.040(3) 0.000 0.000 0.062(2) 
F6 0.24(2) 0.24(2) 0.066(12) 0.041(18) -0.041(18) -0.10(2) 
P1 0.121(2) 0.121(2) 0.066(2) 0.000 0.000 0.0607(11) 
F3 0.227(9) 0.227(9) 0.082(7) 0.000 0.000 0.114(5) 
F1 0.320(14) 0.320(14) 0.083(8) 0.000 0.000 0.160(7) 
F2 0.251(14) 0.117(8) 0.211(13) -0.033(8) 0.005(12) 0.045(9) 
F4 0.223(16) 0.206(14) 0.235(15) -0.001(12) 0.027(13) 0.039(11) 
N3 0.049(3) 0.055(3) 0.041(2) -0.002(2) -0.004(2) 0.027(2) 
N5 0.053(3) 0.048(3) 0.054(3) 0.003(2) 0.011(2) 0.024(2) 
C26 0.050(3) 0.041(3) 0.037(3) -0.001(2) -0.005(2) 0.017(3) 
F8 0.43(7) 0.29(4) 0.093(14) -0.03(4) -0.04(5) 0.34(6) 
C30 0.094(6) 0.065(5) 0.068(5) 0.006(4) 0.021(4) 0.029(4) 
C34 0.064(4) 0.074(4) 0.040(3) 0.002(3) -0.004(3) 0.038(4) 
C35 0.062(4) 0.062(4) 0.047(3) 0.008(3) 0.005(3) 0.038(3) 
C36 0.079(5) 0.089(5) 0.062(4) 0.020(4) 0.011(4) 0.045(5) 
N9 0.058(3) 0.056(3) 0.061(3) 0.013(2) 0.003(2) 0.031(3) 
C37 0.052(4) 0.057(4) 0.089(5) 0.014(3) 0.005(4) 0.026(3) 
C38 0.089(6) 0.080(6) 0.109(7) 0.035(5) 0.030(5) 0.045(5) 
C39 0.101(7) 0.112(8) 0.095(6) 0.039(6) 0.026(5) 0.062(6) 
P3 0.130(3) 0.117(3) 0.083(2) 0.025(2) 0.0124(11) 0.0587(16) 
F10 0.297(14) 0.39(2) 0.238(12) 0.202(14) 0.092(11) 0.209(15) 
F15 0.292(17) 0.37(2) 0.42(2) -0.236(19) -0.190(17) 0.186(17) 
F13 0.141(6) 0.284(18) 0.37(2) -0.134(15) -0.067(8) 0.142(9) 
F12 0.167(7) 0.288(17) 0.239(14) 0.077(12) 0.039(6) 0.144(9) 
  
_geom_special_details 
; 
 All esds (except the esd in the dihedral angle between two l.s. planes) 
 are estimated using the full covariance matrix.  The cell esds are taken 
 into account individually in the estimation of esds in distances, angles 
 and torsion angles; correlations between esds in cell parameters are only 
 used when they are defined by crystal symmetry.  An approximate (isotropic) 
 treatment of cell esds is used for estimating esds involving l.s. planes. 
; 
  
loop_ 
 _geom_bond_atom_site_label_1 
 _geom_bond_atom_site_label_2 
 _geom_bond_distance 
 _geom_bond_site_symmetry_2 
 _geom_bond_publ_flag 
Cu1 C26 2.024(6) 2_655 ? 
Cu1 C26 2.092(6) . ? 
Cu1 N5 2.092(5) . ? 
Cu1 N9 2.152(5) 2_655 ? 
Cu1 Cu1 2.5141(11) 3_665 ? 
Cu1 Cu1 2.5141(11) 2_655 ? 
N4 C26 1.357(7) . ? 
N4 C6 1.397(7) . ? 
N4 C8 1.464(7) . ? 
C9 N5 1.343(7) . ? 
C9 C10 1.351(9) . ? 
C9 C8 1.494(8) . ? 
C1 C6 1.369(8) . ? 
C1 C2 1.394(9) . ? 
C1 N3 1.393(8) . ? 
C6 C5 1.380(9) . ? 
N7 N6 1.332(7) . ? 
N7 C10 1.357(9) . ? 
N7 C12 1.464(9) . ? 
N6 N5 1.317(7) . ? 
C5 C4 1.369(10) . ? 
C2 C3 1.371(11) . ? 
C18 C17 1.384(13) . ? 
C18 C30 1.392(13) . ? 
C4 C3 1.392(11) . ? 
C14 C15 1.352(16) . ? 
C14 C30 1.387(12) . ? 
C15 C16 1.363(17) . ? 
C12 C30 1.491(12) . ? 
C16 C17 1.394(17) . ? 
P2 F8 1.473(18) 18_654 ? 
P2 F8 1.473(18) 17_554 ? 
P2 F8 1.473(18) 3_665 ? 
P2 F8 1.473(18) 2_655 ? 
P2 F8 1.473(18) . ? 
P2 F8 1.473(18) 16_544 ? 
P2 F6 1.465(10) 3_665 ? 
P2 F6 1.465(10) . ? 
P2 F6 1.465(10) 2_655 ? 
P2 F7 1.588(6) 16_544 ? 
P2 F7 1.588(6) . ? 
F6 F8 1.10(6) 18_654 ? 
F6 F8 1.10(6) 3_665 ? 
P1 F2 1.501(13) 2_665 ? 
P1 F2 1.501(13) . ? 
P1 F2 1.501(13) 3_565 ? 
P1 F1 1.517(13) . ? 
P1 F3 1.550(11) . ? 
P1 F4 1.582(18) 3_565 ? 
P1 F4 1.582(18) . ? 
P1 F4 1.582(18) 2_665 ? 
F2 F4 1.43(2) 3_565 ? 
F2 F4 1.71(2) 2_665 ? 
F4 F2 1.43(2) 2_665 ? 
F4 F2 1.71(2) 3_565 ? 
N3 C26 1.361(7) . ? 
N3 C34 1.456(7) . ? 
C26 Cu1 2.024(6) 3_665 ? 
F8 F8 0.83(12) 18_654 ? 
F8 F6 1.10(6) 2_655 ? 
C34 C35 1.498(9) . ? 
C35 N9 1.351(8) . ? 
C35 C36 1.354(9) . ? 
C36 C39 1.357(12) . ? 
N9 C37 1.330(8) . ? 
N9 Cu1 2.152(5) 3_665 ? 
C37 C38 1.353(10) . ? 
C38 C39 1.352(12) . ? 
P3 F10 1.437(9) 11_566 ? 
P3 F10 1.437(9) . ? 
P3 F15 1.455(14) 11_566 ? 
P3 F15 1.455(14) . ? 
P3 F13 1.539(12) . ? 
P3 F12 1.594(13) . ? 
  
loop_ 
 _geom_angle_atom_site_label_1 
 _geom_angle_atom_site_label_2 
 _geom_angle_atom_site_label_3 
 _geom_angle 
 _geom_angle_site_symmetry_1 
 _geom_angle_site_symmetry_3 
 _geom_angle_publ_flag 
C26 Cu1 C26 163.7(2) 2_655 . ? 
C26 Cu1 N5 101.9(2) 2_655 . ? 
C26 Cu1 N5 92.5(2) . . ? 
C26 Cu1 N9 92.0(2) 2_655 2_655 ? 
C26 Cu1 N9 94.4(2) . 2_655 ? 
N5 Cu1 N9 94.8(2) . 2_655 ? 
C26 Cu1 Cu1 113.52(16) 2_655 3_665 ? 
C26 Cu1 Cu1 51.12(15) . 3_665 ? 
N5 Cu1 Cu1 122.52(13) . 3_665 ? 
N9 Cu1 Cu1 125.95(14) 2_655 3_665 ? 
C26 Cu1 Cu1 53.60(16) 2_655 2_655 ? 
C26 Cu1 Cu1 111.05(15) . 2_655 ? 
N5 Cu1 Cu1 129.38(14) . 2_655 ? 
N9 Cu1 Cu1 125.54(14) 2_655 2_655 ? 
Cu1 Cu1 Cu1 60.0 3_665 2_655 ? 
C26 N4 C6 110.9(4) . . ? 
C26 N4 C8 123.5(5) . . ? 
C6 N4 C8 124.7(5) . . ? 
N5 C9 C10 107.1(5) . . ? 
N5 C9 C8 118.8(5) . . ? 
C10 C9 C8 134.0(6) . . ? 
N4 C8 C9 109.4(5) . . ? 
C6 C1 C2 121.4(6) . . ? 
C6 C1 N3 106.8(5) . . ? 
C2 C1 N3 131.7(6) . . ? 
C1 C6 C5 122.1(6) . . ? 
C1 C6 N4 106.2(5) . . ? 
C5 C6 N4 131.7(6) . . ? 
N6 N7 C10 110.2(5) . . ? 
N6 N7 C12 120.2(6) . . ? 
C10 N7 C12 129.3(6) . . ? 
N5 N6 N7 106.2(5) . . ? 
C9 C10 N7 105.9(6) . . ? 
C4 C5 C6 116.9(7) . . ? 
C3 C2 C1 116.3(7) . . ? 
C17 C18 C30 119.4(11) . . ? 
C5 C4 C3 121.2(7) . . ? 
C15 C14 C30 123.0(12) . . ? 
C14 C15 C16 117.9(12) . . ? 
N7 C12 C30 114.4(7) . . ? 
C2 C3 C4 122.1(7) . . ? 
C15 C16 C17 122.0(12) . . ? 
C18 C17 C16 119.1(13) . . ? 
F8 P2 F8 119.94(16) 18_654 17_554 ? 
F8 P2 F8 88(5) 18_654 3_665 ? 
F8 P2 F8 152(5) 17_554 3_665 ? 
F8 P2 F8 152(5) 18_654 2_655 ? 
F8 P2 F8 33(5) 17_554 2_655 ? 
F8 P2 F8 119.94(17) 3_665 2_655 ? 
F8 P2 F8 33(5) 18_654 . ? 
F8 P2 F8 88(5) 17_554 . ? 
F8 P2 F8 119.94(17) 3_665 . ? 
F8 P2 F8 119.94(16) 2_655 . ? 
F8 P2 F8 119.94(18) 18_654 16_544 ? 
F8 P2 F8 119.93(17) 17_554 16_544 ? 
F8 P2 F8 33(5) 3_665 16_544 ? 
F8 P2 F8 88(5) 2_655 16_544 ? 
F8 P2 F8 152(5) . 16_544 ? 
F8 P2 F6 164(2) 18_654 3_665 ? 
F8 P2 F6 76(2) 17_554 3_665 ? 
F8 P2 F6 76(2) 3_665 3_665 ? 
F8 P2 F6 44(2) 2_655 3_665 ? 
F8 P2 F6 164(2) . 3_665 ? 
F8 P2 F6 44(2) 16_544 3_665 ? 
F8 P2 F6 44(2) 18_654 . ? 
F8 P2 F6 164(2) 17_554 . ? 
F8 P2 F6 44(2) 3_665 . ? 
F8 P2 F6 164(2) 2_655 . ? 
F8 P2 F6 76(2) . . ? 
F8 P2 F6 76(2) 16_544 . ? 
F6 P2 F6 120.000(2) 3_665 . ? 
F8 P2 F6 76(2) 18_654 2_655 ? 
F8 P2 F6 44(2) 17_554 2_655 ? 
F8 P2 F6 164(2) 3_665 2_655 ? 
F8 P2 F6 76(2) 2_655 2_655 ? 
F8 P2 F6 44(2) . 2_655 ? 
F8 P2 F6 164(2) 16_544 2_655 ? 
F6 P2 F6 120.000(1) 3_665 2_655 ? 
F6 P2 F6 120.000(1) . 2_655 ? 
F8 P2 F7 88.6(18) 18_654 16_544 ? 
F8 P2 F7 88.6(18) 17_554 16_544 ? 
F8 P2 F7 91.4(18) 3_665 16_544 ? 
F8 P2 F7 91.4(18) 2_655 16_544 ? 
F8 P2 F7 91.5(18) . 16_544 ? 
F8 P2 F7 88.6(18) 16_544 16_544 ? 
F6 P2 F7 90.0 3_665 16_544 ? 
F6 P2 F7 90.0 . 16_544 ? 
F6 P2 F7 90.0 2_655 16_544 ? 
F8 P2 F7 91.4(18) 18_654 . ? 
F8 P2 F7 91.4(18) 17_554 . ? 
F8 P2 F7 88.6(18) 3_665 . ? 
F8 P2 F7 88.6(18) 2_655 . ? 
F8 P2 F7 88.6(18) . . ? 
F8 P2 F7 91.4(18) 16_544 . ? 
F6 P2 F7 90.0 3_665 . ? 
F6 P2 F7 90.0 . . ? 
F6 P2 F7 90.0 2_655 . ? 
F7 P2 F7 180.0 16_544 . ? 
F8 F6 F8 137(3) 18_654 3_665 ? 
F8 F6 P2 68.5(16) 18_654 . ? 
F8 F6 P2 68.5(16) 3_665 . ? 
F2 P1 F2 119.1(2) 2_665 . ? 
F2 P1 F2 119.1(2) 2_665 3_565 ? 
F2 P1 F2 119.1(2) . 3_565 ? 
F2 P1 F1 84.4(7) 2_665 . ? 
F2 P1 F1 84.4(7) . . ? 
F2 P1 F1 84.4(7) 3_565 . ? 
F2 P1 F3 95.6(7) 2_665 . ? 
F2 P1 F3 95.6(7) . . ? 
F2 P1 F3 95.6(7) 3_565 . ? 
F1 P1 F3 180.000(1) . . ? 
F2 P1 F4 67.5(10) 2_665 3_565 ? 
F2 P1 F4 55.1(9) . 3_565 ? 
F2 P1 F4 173.4(10) 3_565 3_565 ? 
F1 P1 F4 97.4(8) . 3_565 ? 
F3 P1 F4 82.6(8) . 3_565 ? 
F2 P1 F4 55.1(9) 2_665 . ? 
F2 P1 F4 173.4(10) . . ? 
F2 P1 F4 67.5(10) 3_565 . ? 
F1 P1 F4 97.4(8) . . ? 
F3 P1 F4 82.6(8) . . ? 
F4 P1 F4 118.4(3) 3_565 . ? 
F2 P1 F4 173.4(10) 2_665 2_665 ? 
F2 P1 F4 67.5(10) . 2_665 ? 
F2 P1 F4 55.1(9) 3_565 2_665 ? 
F1 P1 F4 97.4(8) . 2_665 ? 
F3 P1 F4 82.6(8) . 2_665 ? 
F4 P1 F4 118.4(3) 3_565 2_665 ? 
F4 P1 F4 118.4(3) . 2_665 ? 
F4 F2 P1 65.4(10) 3_565 . ? 
F4 F2 F4 119.6(17) 3_565 2_665 ? 
P1 F2 F4 58.5(9) . 2_665 ? 
F2 F4 P1 59.6(10) 2_665 . ? 
F2 F4 F2 110.6(17) 2_665 3_565 ? 
P1 F4 F2 54.0(8) . 3_565 ? 
C26 N3 C1 110.6(5) . . ? 
C26 N3 C34 123.6(5) . . ? 
C1 N3 C34 125.7(5) . . ? 
N6 N5 C9 110.7(5) . . ? 
N6 N5 Cu1 124.9(4) . . ? 
C9 N5 Cu1 123.9(4) . . ? 
N4 C26 N3 105.4(5) . . ? 
N4 C26 Cu1 126.9(4) . 3_665 ? 
N3 C26 Cu1 113.8(4) . 3_665 ? 
N4 C26 Cu1 114.0(4) . . ? 
N3 C26 Cu1 120.3(4) . . ? 
Cu1 C26 Cu1 75.3(2) 3_665 . ? 
F8 F8 F6 141(2) 18_654 2_655 ? 
F8 F8 P2 74(2) 18_654 . ? 
F6 F8 P2 67.7(15) 2_655 . ? 
C14 C30 C18 118.5(9) . . ? 
C14 C30 C12 117.6(9) . . ? 
C18 C30 C12 123.9(8) . . ? 
N3 C34 C35 112.7(5) . . ? 
N9 C35 C36 121.1(6) . . ? 
N9 C35 C34 115.8(5) . . ? 
C36 C35 C34 123.1(6) . . ? 
C35 C36 C39 120.4(8) . . ? 
C37 N9 C35 117.1(5) . . ? 
C37 N9 Cu1 121.5(4) . 3_665 ? 
C35 N9 Cu1 120.9(4) . 3_665 ? 
N9 C37 C38 123.7(8) . . ? 
C39 C38 C37 118.5(9) . . ? 
C38 C39 C36 119.0(8) . . ? 
F10 P3 F10 168.1(11) 11_566 . ? 
F10 P3 F15 91.4(9) 11_566 11_566 ? 
F10 P3 F15 89.6(10) . 11_566 ? 
F10 P3 F15 89.6(10) 11_566 . ? 
F10 P3 F15 91.4(9) . . ? 
F15 P3 F15 170.4(11) 11_566 . ? 
F10 P3 F13 95.9(5) 11_566 . ? 
F10 P3 F13 95.9(5) . . ? 
F15 P3 F13 85.2(6) 11_566 . ? 
F15 P3 F13 85.2(6) . . ? 
F10 P3 F12 84.1(5) 11_566 . ? 
F10 P3 F12 84.1(5) . . ? 
F15 P3 F12 94.8(6) 11_566 . ? 
F15 P3 F12 94.8(6) . . ? 
F13 P3 F12 180.00(2) . . ? 
  
_diffrn_measured_fraction_theta_max    1.000 
_diffrn_reflns_theta_full              25.01 
_diffrn_measured_fraction_theta_full   1.000 
_refine_diff_density_max    1.242 
_refine_diff_density_min   -0.981 
_refine_diff_density_rms    0.285 
  
# SQUEEZE RESULTS (APPEND TO CIF) 
# Note: Data are Listed for all Voids in the P1 Unit Cell 
# i.e. Centre of Gravity, Solvent Accessible Volume, 
# Recovered number of Electrons in the Void and 
# Details about the Squeezed Material 
loop_ 
  _platon_squeeze_void_nr 
  _platon_squeeze_void_average_x 
  _platon_squeeze_void_average_y 
  _platon_squeeze_void_average_z 
  _platon_squeeze_void_volume 
  _platon_squeeze_void_count_electrons 
  _platon_squeeze_void_content 
   1 -0.177 -0.033 -0.002      9116      3767 ' ' 
_platon_squeeze_details 
; 
; 
  
